# Supplementary material for: Identification of miRNAs Involved in Lipid Metabolism and Tuber Development in Cyperus esculentus L
Source: Plants (Basel). 2024 Nov 25;13(23):3305. doi: 10.3390/plants13233305 (PMC11644708; doi:10.3390/plants13233305)
Supplement: Supplementary file 1 [file plants-13-03305-s001.zip › Sup_table.xlsx]

## Sheet: Table S1
	Table S1: Fatty acid composition of chufa tubers at different developmental stages
	Traits	S1	S2	S3	S4	S5	Rep
	Capric acid, C10:0 (mg/tuber)	0.00031686	0.0280053	0.358863	0.308885	0.510608	1
	Capric acid, C10:0 (mg/tuber)	0.000318763	0.0280071	0.361908	0.310353	0.504379	2
	Capric acid, C10:0 (mg/tuber)	0.00032192	0.0284421	0.361186	0.302525	0.497863	3
	Undecanoic acid, C11:0 (mg/tuber)	0.000262321	0.00614184	0.138385	0.268518	0.804025	1
	Undecanoic acid, C11:0 (mg/tuber)	0.000260655	0.00611395	0.141434	0.268751	0.80752	2
	Undecanoic acid, C11:0 (mg/tuber)	0.000268143	0.00613696	0.140678	0.268812	0.78531	3
	Dodecanoic acid, C13:0 (mg/tuber)	0.000619577	0.016226	0.101033	0.086593	0.546994	1
	Dodecanoic acid, C13:0 (mg/tuber)	0.000622426	0.0159735	0.101227	0.08829	0.546609	2
	Dodecanoic acid, C13:0 (mg/tuber)	0.000619405	0.016227	0.102169	0.0865332	0.54531	3
	Myristic acid, C14:0 (mg/tuber)	0.0017025	0.0967209	0.356388	0.465834	2.27768	1
	Myristic acid, C14:0 (mg/tuber)	0.00170194	0.096382	0.355559	0.472386	2.2908	2
	Myristic acid, C14:0 (mg/tuber)	0.00173293	0.0983157	0.361372	0.458148	2.24147	3
	Myristoleic acid, C14:1 (mg/tuber)	0.000602751	0.0174727	0.22385	0.225624	0.910375	1
	Myristoleic acid, C14:1 (mg/tuber)	0.000601683	0.0173481	0.222764	0.224439	0.907814	2
	Myristoleic acid, C14:1 (mg/tuber)	0.000614799	0.0173607	0.227238	0.222058	0.896619	3
	Palmitic acid, C16:0 (mg/tuber)	0.0346884	1.29846	17.241	22.0613	34.5752	1
	Palmitic acid, C16:0 (mg/tuber)	0.034988	1.31172	17.1678	22.3459	34.5815	2
	Palmitic acid, C16:0 (mg/tuber)	0.0349588	1.30464	17.2833	21.7732	34.2018	3
	Palmitoleic acid, C16:1 (mg/tuber)	0.00210038	0.0683573	0.335452	0.149592	0.565753	1
	Palmitoleic acid, C16:1 (mg/tuber)	0.00208372	0.069253	0.333742	0.152103	0.563973	2
	Palmitoleic acid, C16:1 (mg/tuber)	0.00209281	0.0700765	0.338649	0.149113	0.553596	3
	Stearic acid, C18:0 (mg/tuber)	0.0122926	0.0944796	1.92606	2.30729	2.31924	1
	Stearic acid, C18:0 (mg/tuber)	0.0122551	0.0961136	1.92906	2.34077	2.26859	2
	Stearic acid, C18:0 (mg/tuber)	0.0122662	0.0963581	1.92522	2.29327	2.27959	3
	Oleic acid, C18:1 (mg/tuber)	0.202821	6.1041	102.718	133.914	110.549	1
	Oleic acid, C18:1 (mg/tuber)	0.203332	6.09299	103.574	133.198	111.351	2
	Oleic acid, C18:1 (mg/tuber)	0.205364	6.12553	104.888	133.673	110.059	3
	Linoleic acid, C18:2 (mg/tuber)	0.167299	11.3865	14.4749	18.3626	35.6222	1
	Linoleic acid, C18:2 (mg/tuber)	0.166494	11.2783	14.4069	18.5067	35.4771	2
	Linoleic acid, C18:2 (mg/tuber)	0.168601	11.3252	14.6741	18.0736	35.0701	3
	Arachidic acid, C20:0 (mg/tuber)	0.0010845	0.103119	0.546859	0.661619	1.4269	1
	Arachidic acid, C20:0 (mg/tuber)	0.00109152	0.104712	0.547374	0.676404	1.40475	2
	Arachidic acid, C20:0 (mg/tuber)	0.00109121	0.104558	0.558037	0.667204	1.39844	3
	Vaccenic acid, C20:1 (mg/tuber)	0.00123599	0.0162825	0.274738	0.294334	1.56526	1
	Vaccenic acid, C20:1 (mg/tuber)	0.00124142	0.0163103	0.274093	0.297487	1.54188	2
	Vaccenic acid, C20:1 (mg/tuber)	0.00123885	0.016287	0.27269	0.293677	1.54402	3
	Eicosapentaenoic acid, C20:5 (mg/tuber)	0.000387674	0.0258977	0.661287	0.919371	1.47097	1
	Eicosapentaenoic acid, C20:5 (mg/tuber)	0.000386253	0.0257774	0.658745	0.941202	1.44333	2
	Eicosapentaenoic acid, C20:5 (mg/tuber)	0.000386385	0.0257736	0.666603	0.925294	1.44874	3
	Caprylic acid, C8:0 (mg/tuber)	0.000337402	0.0111952	0.129116	0.271839	1.19902	1
	Caprylic acid, C8:0 (mg/tuber)	0.000335968	0.011141	0.130336	0.271007	1.19755	2
	Caprylic acid, C8:0 (mg/tuber)	0.000337463	0.0113138	0.131474	0.269052	1.17118	3
	Dry weight (g/tuber)	0.00312829	0.0846192	0.368044	0.767825	0.905792	1
	Dry weight (g/tuber)	0.00312576	0.0848128	0.370276	0.772623	0.900814	2
	Dry weight (g/tuber)	0.00316595	0.0855679	0.371679	0.763552	0.893393	3
	Oil Content (mg/tuber)	0.425751	19.273	139.486	180.297	194.343	1
	Oil Content (mg/tuber)	0.425714	19.1701	140.205	180.093	194.887	2
	Oil Content (mg/tuber)	0.429894	19.2462	141.931	179.455	192.693	3

## Sheet: Table S2
	Table S2:Summary of small RNA sequencing quality
	Sample	Rep	Total raw Reads	Total clean Reads	Mapped reads	Length>30(%)	Length<18(%)	Q30(%)
	S1	1	10888515	10029237	0.9572	3.92	3.97	96.58
	S1	2	13949792	13391806	0.9612	3.1	0.9	95.36
	S1	3	11707310	10921442	0.9446	4.23	2.48	96.01
	S2	1	12601223	11967209	0.9531	2.76	2.27	96.4
	S2	2	11116036	10242619	0.9729	3.05	4.81	96.13
	S2	3	10534639	10037953	0.953	2.45	2.26	96.02
	S3	1	10355946	9601609	0.9534	3.06	4.22	95.97
	S3	2	11562783	10357611	0.9606	2.45	7.97	96.12
	S3	3	12121171	11003158	0.9738	3.17	6.05	96.21
	S4	1	11663346	10737365	0.9675	2.32	5.62	96.24
	S4	2	14188027	13135291	0.9632	5.4	2.02	96.3
	S4	3	11727668	10339545	0.958	8.98	2.85	95.77
	S5	1	12239707	9785533	0.9573	17.18	2.86	95.89
	S5	2	11569426	9975595	0.9666	11.91	1.86	95.84
	S5	3	11938903	11000680	0.9545	5.34	2.51	95.45

## Sheet: Table S3
	Table S3: Basic information of 183 identified miRNAs
	Chromosome	miRNA IDs	miRNAs name	Known miRNA origin	Length	Family
	chr1b	ces_120573956_x6	ces-miRn1		23	unknown
	chr1b	ces_138730389_x2	ces-miRn2		23	unknown
	chr2b	ces_79546637_x78	ces-miR160d-5p	zma-miR160d-5p	21	miR160d
	chr2c	ces_99217561_x23	ces-miRn3		21	unknown
	chr3a	ces_119259976_x7	ces-miRn4		20	unknown
	chr3a	ces_91352275_x37	ces-miRn5		22	unknown
	chr3b	ces_69896290_x144	ces-miR156c-3p	aly-miR156c-3p	21	miR156c
	chr3b	ces_116099675_x8	ces-miRn6		24	unknown
	chr3b	ces_112424185_x10	ces-miRn7		21	unknown
	chr4a	ces_80267778_x75	ces-miRn8		24	unknown
	chr4b	ces_95224734_x29	ces-miRn9		24	unknown
	chr5a	ces_114403968_x9	ces-miRn10		24	unknown
	chr5b	ces_124810771_x5	ces-miRn11		21	unknown
	chr5b	ces_119163124_x7	ces-miRn12		22	unknown
	chr5c	ces_110279686_x11	ces-miRn13		22	unknown
	chr6a	ces_108990098_x12	ces-miRn14		24	unknown
	chr7a	ces_66201731_x183	ces-miR168a-5p_1	osa-miR168a-5p	19	miR168a
	chr7a	ces_89836650_x41	ces-miR396f-3p	zma-miR396f-3p	20	miR396f
	chr7a	ces_31074475_x2951	ces-miRn15		21	unknown
	chr7a	ces_44400707_x882	ces-miRn16		21	unknown
	chr7b	ces_25818564_x5191	ces-miR168a-5p_2	osa-miR168a-5p	21	miR168a
	chr7b	ces_78485057_x83	ces-miR396b-5p_1	zma-miR396b-5p	19	miR396b
	chr7b	ces_41018989_x1159	ces-miRn17		21	unknown
	chr7b	ces_44066152_x902	ces-miRn18		22	unknown
	chr7b	ces_126161459_x4	ces-miRn19		23	unknown
	chr7b	ces_113357574_x9	ces-miRn20		22	unknown
	chr7c	ces_14293762_x22177	ces-miR396b-5p_2	osa-miR396b-5p	21	miR396b
	chr7c	ces_8147600_x64776	ces-miRn21		22	unknown
	chr7c	ces_115884083_x8	ces-miRn22		24	unknown
	chr7c	ces_124880181_x5	ces-miRn23		21	unknown
	chr7c	ces_84726072_x56	ces-miRn24		22	unknown
	chr8a	ces_3562443_x167275	ces-miR166l-3p_1	osa-miR166l-3p	21	miR166l
	chr8a	ces_33466111_x2305	ces-miRn25		22	unknown
	chr8a	ces_123957616_x5	ces-miRn26		24	unknown
	chr8b	ces_95853674_x28	ces-miR166l-3p_2	osa-miR166l-3p	20	miR166l
	chr8b	ces_32673039_x2510	ces-miRn27		22	unknown
	chr8c	ces_109867466_x12	ces-miR166k-3p	zma-miR166k-3p	19	miR166k
	chr8c	ces_14784966_x20702	ces-miRn28		24	unknown
	chr8c	ces_123404226_x5	ces-miRn29		24	unknown
	chr8c	ces_38810699_x1409	ces-miRn30		21	unknown
	chr8c	ces_39396819_x1336	ces-miRn31		21	unknown
	chr8c	ces_99510278_x22	ces-miRn32		23	unknown
	chr8c	ces_35363501_x1931	ces-miRn33		20	unknown
	chr10a	ces_83073666_x62	ces-miRn34		21	unknown
	chr10a	ces_116320563_x8	ces-miRn35		19	unknown
	chr10a	ces_145497429_x2	ces-miRn36		24	unknown
	chr10a	ces_38100491_x1503	ces-miRn37		24	unknown
	chr10b	ces_74810118_x105	ces-miRn38		24	unknown
	chr10c	ces_54202644_x420	ces-miR171i-5p	osa-miR171i-5p	21	miR171i
	chr10c	ces_34619546_x2071	ces-miRn39		21	unknown
	chr10c	ces_120212204_x6	ces-miRn40		24	unknown
	chr11c	ces_122509231_x5	ces-miRn41		24	unknown
	chr11c	ces_83395149_x61	ces-miRn42		20	unknown
	chr12b	ces_95633953_x29	ces-miRn43		24	unknown
	chr12c	ces_74807808_x105	ces-miRn44		24	unknown
	chr13a	ces_107569931_x14	ces-miRn45		23	unknown
	chr13a	ces_90144384_x40	ces-miRn46		22	unknown
	chr13b	ces_140733313_x2	ces-miRn47		23	unknown
	chr14b	ces_165460434_x1	ces-miRn48		24	unknown
	chr15a	ces_88443468_x45	ces-miR393b-5p	osa-miR393b-5p	21	miR393b
	chr15a	ces_108104087_x13	ces-miRn49		24	unknown
	chr15b	ces_113518413_x9	ces-miRn50		21	unknown
	chr15c	ces_135647447_x3	ces-miRn51		27	unknown
	chr16b	ces_1794594_x291550	ces-miR166a-3p	zma-miR166a-3p	21	miR166a
	chr16c	ces_114456501_x9	ces-miR166e-5p	osa-miR166e-5p	20	miR166e
	chr16c	ces_166206300_x1	ces-miRn52		23	unknown
	chr17b	ces_112062695_x10	ces-miRn53		24	unknown
	chr17b	ces_105684609_x15	ces-miRn54		24	unknown
	chr18a	ces_104981957_x16	ces-miR171c-5p	osa-miR171c-5p	21	miR171c
	chr19b	ces_113492835_x9	ces-miRn55		23	unknown
	chr19c	ces_88895461_x43	ces-miRn56		21	unknown
	chr20a	ces_123321806_x5	ces-miRn57		21	unknown
	chr20c	ces_78827020_x82	ces-miR168a-5p_3	aly-miR168a-5p	21	miR168a
	chr20c	ces_105785619_x15	ces-miRn58		22	unknown
	chr21a	ces_89787040_x41	ces-miR168a-3p	aly-miR168a-3p	20	miR168a
	chr21b	ces_121039730_x6	ces-miRn59		24	unknown
	chr21c	ces_75086002_x103	ces-miR168a-5p_4	aly-miR168a-5p	21	miR168a
	chr23a	ces_122148620_x6	ces-miRn60		24	unknown
	chr23a	ces_112118055_x10	ces-miRn61		24	unknown
	chr23a	ces_100065800_x22	ces-miRn62		24	unknown
	chr23a	ces_123009241_x5	ces-miRn63		21	unknown
	chr23b	ces_112844155_x10	ces-miRn64		24	unknown
	chr24b	ces_98682037_x24	ces-miR172d-3p	osa-miR172d-3p	20	miR172d
	chr24c	ces_143558167_x2	ces-miRn65		23	unknown
	chr24c	ces_123543646_x5	ces-miRn66		21	unknown
	chr25b	ces_104591157_x16	ces-miRn67		24	unknown
	chr26a	ces_90956427_x38	ces-miRn68		20	unknown
	chr26a	ces_68736085_x156	ces-miRn69		22	unknown
	chr26b	ces_52514110_x475	ces-miRn70		22	unknown
	chr26b	ces_103491600_x17	ces-miRn71		21	unknown
	chr26c	ces_112435975_x10	ces-miR166d-5p	aly-miR166d-5p	18	miR166d
	chr26c	ces_114493059_x9	ces-miRn72		19	unknown
	chr26c	ces_85228857_x55	ces-miRn73		24	unknown
	chr28b	ces_98786955_x23	ces-miRn74		24	unknown
	chr28c	ces_34871180_x2022	ces-miR529-5p	zma-miR529-5p	21	miR529
	chr30a	ces_27633667_x4239	ces-miR159f-5p_1	zma-miR159f-5p	19	miR159f
	chr30a	ces_115082547_x8	ces-miRn75		24	unknown
	chr30b	ces_98021855_x25	ces-miR159f-5p_2	zma-miR159f-5p	20	miR159f
	chr30b	ces_94018944_x32	ces-miRn76		24	unknown
	chr30c	ces_24975116_x5747	ces-miR159b-3p	aly-miR159b-3p	21	miR159b
	chr30c	ces_57802495_x325	ces-miRn77		20	unknown
	chr30c	ces_92964237_x34	ces-miRn78		21	unknown
	chr31c	ces_119540672_x6	ces-miRn79		24	unknown
	chr32a	ces_94003136_x32	ces-miRn80		24	unknown
	chr33a	ces_97734280_x25	ces-miRn81		24	unknown
	chr33c	ces_109090238_x12	ces-miRn82		24	unknown
	chr34c	ces_79190932_x80	ces-miRn83		21	unknown
	chr34c	ces_98411941_x24	ces-miRn84		24	unknown
	chr36b	ces_80910413_x72	ces-miRn85		23	unknown
	chr37a	ces_57280238_x337	ces-miR156b-3p	osa-miR156b-3p	21	miR156b
	chr37a	ces_106695015_x14	ces-miR156l-3p	osa-miR156l-3p	22	miR156l
	chr38b	ces_114711831_x9	ces-miRn86		24	unknown
	chr39a	ces_113985549_x9	ces-miRn87		21	unknown
	chr39b	ces_121731110_x6	ces-miRn88		24	unknown
	chr39b	ces_109142498_x12	ces-miRn89		24	unknown
	chr39c	ces_135851183_x3	ces-miRn90		24	unknown
	chr40a	ces_76508097_x94	ces-miRn91		24	unknown
	chr40b	ces_44304241_x888	ces-miRn92		21	unknown
	chr40b	ces_114953886_x9	ces-miRn93		24	unknown
	chr42a	ces_115479611_x8	ces-miR166h-5p	zma-miR166h-5p	19	miR166h
	chr42a	ces_30159338_x3226	ces-miRn94		22	unknown
	chr42a	ces_106361019_x15	ces-miRn95		21	unknown
	chr42b	ces_22372575_x7881	ces-miR166c-3p	aly-miR166c-3p	20	miR166c
	chr42b	ces_119541500_x6	ces-miRn96		21	unknown
	chr42b	ces_64921105_x200	ces-miRn97		21	unknown
	chr42c	ces_73338263_x116	ces-miRn98		23	unknown
	chr43a	ces_150267112_x1	ces-miRn99		24	unknown
	chr43a	ces_94997758_x30	ces-miRn100		20	unknown
	chr43c	ces_80936124_x71	ces-miRn101		21	unknown
	chr44b	ces_118904229_x7	ces-miRn102		21	unknown
	chr45b	ces_50157022_x565	ces-miRn103		21	unknown
	chr45c	ces_90869255_x38	ces-miRn104		24	unknown
	chr47b	ces_98990804_x23	ces-miRn105		24	unknown
	chr48a	ces_86369729_x51	ces-miRn106		24	unknown
	chr48a	ces_148785681_x2	ces-miRn107		24	unknown
	chr48c	ces_88760350_x44	ces-miRn108		25	unknown
	chr48c	ces_124315476_x5	ces-miRn109		24	unknown
	chr49a	ces_104427173_x16	ces-miRn110		24	unknown
	chr49a	ces_112308295_x10	ces-miRn111		24	unknown
	chr49b	ces_147817703_x2	ces-miRn112		23	unknown
	chr50a	ces_50668810_x544	ces-miR172b-3p	aly-miR172b-3p	21	miR172b
	chr50a	ces_118135734_x7	ces-miRn113		21	unknown
	chr50b	ces_103537449_x17	ces-miR172a-5p	aly-miR172a-5p	21	miR172a
	chr51a	ces_141905917_x2	ces-miRn114		24	unknown
	chr51b	ces_117197461_x7	ces-miRn115		21	unknown
	chr51c	ces_66602696_x179	ces-miRn116		24	unknown
	chr52a	ces_37396177_x1599	ces-miR157d-3p	aly-miR157d-3p	21	miR157d
	chr52a	ces_115650787_x8	ces-miRn117		21	unknown
	chr52a	ces_111481040_x11	ces-miRn118		24	unknown
	chr52b	ces_120695966_x6	ces-miRn119		23	unknown
	chr52b	ces_69553048_x148	ces-miRn120		22	unknown
	chr52b	ces_97955330_x25	ces-miRn121		24	unknown
	chr52b	ces_114486840_x9	ces-miRn122		21	unknown
	chr52c	ces_84176778_x58	ces-miRn123		24	unknown
	utg000909l	ces_75400172_x101	ces-miRn124		24	unknown
	utg000909l	ces_120032996_x6	ces-miRn125		22	unknown
	utg000909l	ces_101027502_x20	ces-miRn126		24	unknown
	utg000956l	ces_134452970_x3	ces-miRn127		24	unknown
	utg001117l_2	ces_84812480_x56	ces-miRn128		24	unknown
	utg001200l	ces_96947486_x26	ces-miRn129		21	unknown
	utg001391l	ces_68671471_x157	ces-miRn130		20	unknown
	utg001496l	ces_92989941_x34	ces-miRn131		24	unknown
	utg001537l	ces_122235386_x5	ces-miRn132		21	unknown
	utg001582l	ces_81088206_x71	ces-miRn133		22	unknown
	utg001627l	ces_50948985_x534	ces-miRn134		20	unknown
	utg001736l_2	ces_111308461_x11	ces-miRn135		20	unknown
	utg001856l	ces_70486136_x139	ces-miRn136		20	unknown
	utg002097l	ces_85381054_x54	ces-miRn137		23	unknown
	utg002137l	ces_117168054_x7	ces-miRn138		21	unknown
	utg002151l	ces_105957759_x15	ces-miRn139		23	unknown
	utg002167l	ces_118723804_x7	ces-miRn140		24	unknown
	utg002667l	ces_100213151_x21	ces-miRn141		23	unknown
	utg002667l	ces_120355622_x6	ces-miRn142		23	unknown
	utg003006l	ces_122835876_x5	ces-miRn143		24	unknown
	utg003006l	ces_58771181_x303	ces-miRn144		23	unknown
	utg003094l	ces_61264938_x255	ces-miRn145		21	unknown
	utg003167l	ces_98416501_x24	ces-miRn146		24	unknown
	utg003190l	ces_112804965_x10	ces-miRn147		21	unknown
	utg003364l	ces_123858901_x5	ces-miRn148		25	unknown
	utg003443l	ces_109985798_x12	ces-miRn149		21	unknown
	utg003471l	ces_108522180_x13	ces-miRn150		25	unknown
	utg003516l	ces_119108657_x7	ces-miRn151		19	unknown
	utg003843l	ces_99003109_x23	ces-miRn152		24	unknown

## Sheet: Table S4
	Table S4: Expression levels of miRNAs at different developmental stages
	miRNA names	S1	S2	S3	S4	S5
	ces-miRn1	6.63667	6.12667	5.41667	7.13	25.3133
	ces-miRn2	24.0267	17.3033	29.3133	36.49	113.497
	ces-miR160d-5p	0	0.606667	0	1.41	7.35667
	ces-miRn3	27.58	17.6333	21.5267	17.2	20.2067
	ces-miRn4	0	1.07333	0	0	0
	ces-miRn5	3.61	2.17667	0	0	0
	ces-miR156c-3p	5.37667	7.2	53.06	169.357	120.67
	ces-miRn6	0	2.71333	0	5.64	5.10333
	ces-miRn8	3.01	5.38333	14.17	20.5233	7.96667
	ces-miRn9	0	1.57	0	7.37333	4.48333
	ces-miRn10	6.57	4.90333	8.91333	8.70333	1.63
	ces-miRn11	10.2367	7.77667	12.5867	11.9067	2.24
	ces-miRn12	0	0.536667	2.52667	5.90667	8.35333
	ces-miRn13	2.40333	1.13	2.97333	7.39667	0
	ces-miRn14	1.20333	0.606667	0	1.47333	7.34667
	ces-miR168a-5p_1	135.887	193.287	290.12	362.343	493.317
	ces-miR396f-3p	40.1833	61.1133	28.9233	53.9267	153.72
	ces-miRn15	548.653	895.277	1912.48	1340.56	1042.56
	ces-miRn16	238.32	290.65	141.873	70.3533	129.213
	ces-miR168a-5p_2	137.697	196.48	296.997	375.597	504.153
	ces-miR396b-5p_1	555.147	680.873	404.483	386.847	645.693
	ces-miRn17	9.01	13.2167	45.96	65.5633	50.4633
	ces-miRn18	249.85	155.407	115.1	123.137	525.687
	ces-miRn19	3	0.523333	2.56333	0	0
	ces-miRn20	12.0767	16.08	11.7967	21.8	3.87
	ces-miR396b-5p_2	6.02667	8.81333	20.2467	83.27	58.7433
	ces-miRn21	138.303	199.713	302.9	375.597	504.153
	ces-miRn22	6.05333	2.42333	11.31	10.2	1.63
	ces-miRn23	40.1833	61.1133	28.9233	53.9267	153.72
	ces-miRn24	6.63333	8.81333	20.2467	83.27	61.5967
	ces-miR166l-3p_1	42033.8	42734.9	19560.3	10989.8	5613.27
	ces-miRn25	11.42	15.82	200.793	2986.72	5524.85
	ces-miRn26	1126.94	1386.52	1124.77	227.283	35.2733
	ces-miR166l-3p_2	41045.7	41691.4	19202.5	10807.3	5484.18
	ces-miRn27	42057.9	42762.1	19564.5	10989.8	5613.27
	ces-miR166k-3p	30.5967	34.2667	3.41667	2.98	0
	ces-miRn28	3570.39	3128.06	4048.26	6963.19	2719.78
	ces-miRn29	1.21333	0	3.38	0	0
	ces-miRn30	249.333	242.523	147.063	82.45	36.9433
	ces-miRn31	41816.3	42554.6	19522.2	10948.9	5568.58
	ces-miRn32	10.17	5.53333	4.19	1.41	0
	ces-miRn33	1122.15	1380.88	1119.35	220.077	33.0333
	ces-miRn35	15.5833	17.5267	3.66	5.86333	9.37333
	ces-miRn36	1.80667	3.33333	6.68	1.41	5.72667
	ces-miRn37	2.41333	0	2.52667	8.79	6.12333
	ces-miRn38	0	0.523333	1.71	0	0
	ces-miR171i-5p	29.3867	19.5233	9.93333	14.8333	0
	ces-miRn39	497.72	450.013	237.043	114.037	370.22
	ces-miRn40	1.21333	0.536667	2.52667	1.49	8.35333
	ces-miRn41	5.96	6.29333	7.68667	12.7667	0
	ces-miRn42	0	1.57	1.62667	1.49	3.87
	ces-miRn43	41.9033	42.6233	29.9733	155.793	319.373
	ces-miRn44	20.9867	12.64	8.98667	27.2333	50.5333
	ces-miRn48	0	1.04667	0	0	0
	ces-miRn50	1.20333	1.73667	1.26333	1.41	0
	ces-miRn51	0	1.04667	2.31667	0	0
	ces-miR166a-3p	77760.6	76703.4	57434.5	55737.7	55113.6
	ces-miR166e-5p	4.79667	6.77333	5.57	2.9	0
	ces-miRn52	0	1.81667	0	0	0
	ces-miRn53	1.82	1.14333	0	1.41	8.36333
	ces-miRn54	13.7933	7.08667	0.853333	2.9	5.72667
	ces-miRn55	3	3.77333	2.11667	4.47333	20.1833
	ces-miRn56	5.41667	10.6333	41.4033	27.9767	11.83
	ces-miRn57	8.94333	6.04333	4.79667	2.96333	13.47
	ces-miR168a-5p_3	4.19333	0	0	4.39	11.4567
	ces-miRn58	0	0	0	2.94333	8.59333
	ces-miR168a-3p	190.8	227.827	279.587	473.183	192.61
	ces-miRn59	1.19	1.61	0.853333	0	0
	ces-miR168a-5p_4	37.7367	33.9367	68.61	138.947	352.227
	ces-miRn60	16.1733	9.55667	14.68	23.5367	12.2267
	ces-miRn61	5.98667	5.67333	12.2833	19.0633	9.98333
	ces-miRn62	8.96667	4.94333	5.61333	11.5	2.24
	ces-miRn63	1.21333	0.606667	3.17	0	2.24
	ces-miRn64	0.596667	1.04667	1.54333	0	0
	ces-miR172d-3p	58.0167	65.6	59.0633	107.303	549.783
	ces-miRn65	1.79667	1.75	2.11667	2.98	0
	ces-miRn66	3.59667	3.26333	3.3	2.9	0
	ces-miRn67	1.79667	0.523333	3.74667	11.53	1.63
	ces-miRn68	189.99	165.57	99.28	208.533	258.823
	ces-miRn69	94005.4	90043	176672	147402	73049.1
	ces-miRn70	77773.8	76720.9	57458	55752.3	55126.2
	ces-miRn71	93722.9	89800.1	176456	147167	72621.6
	ces-miR166d-5p	2.98667	6.98	0	4.37333	6.12333
	ces-miRn72	4.78	6.22333	6.22333	27.6	20.82
	ces-miRn73	19.2333	19.1633	38.0767	20.67	31.81
	ces-miRn74	4.17667	7.75	3.58	10.2167	19.1767
	ces-miR529-5p	9.56667	4.29667	0	0	2.86333
	ces-miR159f-5p_1	47.4333	77.3467	16.2033	14.61	7.35667
	ces-miRn75	6.02	0	0.853333	1.41	10.6067
	ces-miR159f-5p_2	1141.93	2028.15	834.633	307.19	155.443
	ces-miRn76	0	0	0.853333	0	2.86333
	ces-miR159b-3p	161057	158524	150092	107709	45519
	ces-miRn77	47.4333	77.3467	16.2033	14.61	7.35667
	ces-miRn78	1.19	0	1.26333	0	0
	ces-miRn79	2.42667	0.536667	0.773333	0	0
	ces-miRn80	11.9867	9.91	10.7867	4.41667	6.72333
	ces-miRn81	886	1026.83	1456.07	1552.78	1347.86
	ces-miRn82	0.596667	0.536667	4.84333	0	13.45
	ces-miRn84	1.21333	2.27333	8.22333	7.11333	0
	ces-miRn85	0.593333	0	0	1.49	0
	ces-miR156b-3p	10.7833	15.17	157.05	79.5067	205.603
	ces-miR156l-3p	0	0	0.853333	4.23	27.78
	ces-miRn86	1.80667	0.523333	0	12.97	0
	ces-miRn87	2.40333	0	0	0	6.11333
	ces-miRn88	0	0	1.62667	4.41667	9.58667
	ces-miRn90	3.6	0	3.58	0	0
	ces-miRn91	8.96667	13.67	14.2833	23.2733	20.83
	ces-miRn92	351.523	409.147	255.483	458.347	201.057
	ces-miRn93	3.01	6.51333	5.90667	5.72	0
	ces-miR166h-5p	0	0	0.773333	1.47333	2.86333
	ces-miRn94	78693.8	77531.2	58358.9	56786.9	56332.2
	ces-miR166c-3p	77603.8	76602	57554.2	56148.4	55843.1
	ces-miRn96	1.19	1.21333	0.773333	2.82	0
	ces-miRn97	8.36667	17.6767	43.1733	107.083	58.1667
	ces-miRn98	78747.8	77574	58402.3	56833.8	56359.3
	ces-miRn99	0	0	1.26333	0	0
	ces-miRn100	8.37333	13.89	0.853333	0	28.0167
	ces-miRn101	4.78	4.91667	11.8267	29.8533	56.0833
	ces-miRn103	2.39333	10.3	13.76	12.89	7.35667
	ces-miRn104	10.77	8.13333	8.91333	36.1033	21.2133
	ces-miRn105	1.19	0	6.63333	0	0
	ces-miRn106	10.7967	6.29333	13.0567	14.6567	8.96667
	ces-miRn107	0	0	1.26333	1.49	2.86333
	ces-miRn108	77945.9	89770.9	108408	242934	465287
	ces-miRn109	0	0	0	2.82	2.24
	ces-miRn110	2.98667	1.06	3.38	1.41	4.48333
	ces-miRn111	3.61	5.04	1.62667	7.31667	2.24
	ces-miRn112	0.606667	0.523333	2.48333	2.94333	2.24
	ces-miR172b-3p	60.43	72.76	62.0333	107.303	591.76
	ces-miRn113	88.24	140.77	113.09	113.86	66.5267
	ces-miR172a-5p	0	0	0	0	3.26
	ces-miRn114	1.19	0.523333	0	0	2.86333
	ces-miRn116	28.1367	23.6233	66.8367	120.667	61.5633
	ces-miR157d-3p	43.0033	51.15	422.6	747.397	1666.96
	ces-miRn117	41.8267	39.2233	366.653	542.923	3434.9
	ces-miRn118	31.77	39.39	43.9567	63.1767	26.9433
	ces-miRn119	1.79667	1.21333	6.96	15.99	3.87
	ces-miRn120	43.0033	51.15	422.6	748.87	1669.2
	ces-miRn121	36.0167	38.3	52.2167	68.84	26.9433
	ces-miRn123	18.5933	10.8367	22.95	29.1633	8.96667
	ces-miRn124	46.3367	54.8233	29.2167	17.2	6.11333
	ces-miRn125	238.37	258.017	289.357	195.523	27.95
	ces-miRn126	289.547	231.36	315.24	362.56	98.1133
	ces-miRn127	354.237	385.017	503.363	341.32	65.6567
	ces-miRn128	9.59	4.42	23.04	38.26	1.63
	ces-miRn129	17.3733	21.5333	22.2967	24.4933	38.16
	ces-miRn130	223.273	174.527	255.873	357.833	3414.45
	ces-miRn131	18.6067	17.3467	7.61	4.43333	12.2267
	ces-miRn132	1.19	1.13	1.26333	7.13	0
	ces-miRn133	84.3667	49.2767	198.977	380.607	285.42
	ces-miRn134	747.74	650.853	2409.45	5027.78	8783.2
	ces-miRn135	17.32	15.2	26.53	11.4633	19.1767
	ces-miRn136	241.2	54.8867	305.6	565.143	257.717
	ces-miRn137	52.7833	34.45	43.1367	92.42	1462.2
	ces-miRn138	2.41667	1.06	1.54333	0	2.24
	ces-miRn139	16.21	13.2833	9.60667	7.33333	3.87
	ces-miRn140	9.56667	19.0967	10.9067	4.31	2.86333
	ces-miRn141	49.1933	66.8633	66.94	62.3767	32.8833
	ces-miRn142	43.95	52.11	23.2733	17.2	6.11333
	ces-miRn143	12.6267	20.76	8.95	17.2233	5.10333
	ces-miRn144	117.597	114.04	186.733	228.827	113.483
	ces-miRn145	304.47	70.3233	375.923	717.53	303.597
	ces-miRn146	134.853	129.263	146.613	103.6	60.44
	ces-miRn147	52.92	47.9267	58.9867	65.9333	7.96667
	ces-miRn148	3	3.27667	2.11667	12.97	30.03
	ces-miRn149	13.7767	14.91	19.6567	52.53	51.8367
	ces-miRn150	83.9033	50.75	69.3467	138.94	2265.09
	ces-miRn151	6.00333	5.04	7.73	10.3433	6.12333
	ces-miRn152	4.77667	3.95	8.35333	8.76667	4.48333

## Sheet: Table S5
	Table S5: Target genes of miRNAs and their annotation information
	miRNAs name	Target genes	Description	Preferred_name	KEGG	GO	PFAMs	PlantTFDB
	ces-miRn7	Cyp0683380.1	Belongs to the nonaspanin (TM9SF) (TC 9.A.2) family	-	K17086//transmembrane 9 superfamily member 2/4	GO:0016021//cellular_component integral component of membrane	EMP70	-
	ces-miRn57	Cyp0683230.1	ENT	-	-	GO:0050832//biological_process defense response to fungus	ENT	-
	ces-miRn105	Cyp0682450.1	Protein kinase C conserved region 2 (CalB)	-	-	-	C2	-
	ces-miRn116	Cyp0672380.1	GTP-binding protein YPTM2	-	K07904//Ras-related protein Rab-11A	GO:0003924//molecular_function GTPase activity;GO:0005525//molecular_function GTP binding	Ras	-
	ces-miRn8	Cyp0672340.1	Belongs to the Frigida family	-	-	-	Frigida	-
	ces-miRn57	Cyp0671980.1	-	-	-	-	-	-
	ces-miRn139	Cyp0669690.1	-	-	-	-	-	-
	ces-miRn105	Cyp0669500.1	Protein kinase C conserved region 2 (CalB)	-	-	-	C2	-
	ces-miRn110	Cyp0669070.1	Catalyzes the reduction of fatty acyl-CoA to fatty alcohols	-	K13356//alcohol-forming fatty acyl-CoA reductase [EC:1.2.1.84]	GO:0080019//molecular_function fatty-acyl-CoA reductase (alcohol-forming) activity	NAD_binding_4,Sterile	-
	ces-miRn110	Cyp0669060.1	Catalyzes the reduction of fatty acyl-CoA to fatty alcohols	-	K13356//alcohol-forming fatty acyl-CoA reductase [EC:1.2.1.84]	GO:0080019//molecular_function fatty-acyl-CoA reductase (alcohol-forming) activity	NAD_binding_4,Sterile	-
	ces-miRn7	Cyp0665150.1	Belongs to the nonaspanin (TM9SF) (TC 9.A.2) family	-	K17086//transmembrane 9 superfamily member 2/4	GO:0016021//cellular_component integral component of membrane	EMP70	-
	ces-miRn97	Cyp0659980.1	Belongs to the cytochrome P450 family	CYP51G1	K05917//sterol 14-demethylase [EC:1.14.13.70]	GO:0005506//molecular_function iron ion binding;GO:0016705//molecular_function oxidoreductase activity, acting on paired donors, with incorporation or reduction of molecular oxygen;GO:0020037//molecular_function heme binding;GO:0055114//biological_process oxidation-reduction process;GO:0004497//molecular_function monooxygenase activity	p450	-
	ces-miR166h-5p	Cyp0659980.1	Belongs to the cytochrome P450 family	CYP51G1	K05917//sterol 14-demethylase [EC:1.14.13.70]	GO:0005506//molecular_function iron ion binding;GO:0016705//molecular_function oxidoreductase activity, acting on paired donors, with incorporation or reduction of molecular oxygen;GO:0020037//molecular_function heme binding;GO:0055114//biological_process oxidation-reduction process;GO:0004497//molecular_function monooxygenase activity	p450	-
	ces-miR172a-5p	Cyp0656690.1	Converts the prephenate produced from the shikimate- chorismate pathway into phenylalanine	-	K05359//arogenate/prephenate dehydratase [EC:4.2.1.91 4.2.1.51]	GO:0004664//molecular_function prephenate dehydratase activity;GO:0009094//biological_process L-phenylalanine biosynthetic process	PDT	-
	ces-miRn110	Cyp0655400.1	Catalyzes the reduction of fatty acyl-CoA to fatty alcohols	-	K13356//alcohol-forming fatty acyl-CoA reductase [EC:1.2.1.84]	GO:0080019//molecular_function fatty-acyl-CoA reductase (alcohol-forming) activity	NAD_binding_4,Sterile	-
	ces-miRn150	Cyp0651210.1	-	-	-	-	-	-
	ces-miRn137	Cyp0651210.1	-	-	-	-	-	-
	ces-miRn134	Cyp0651210.1	-	-	-	-	-	-
	ces-miRn130	Cyp0651210.1	-	-	-	-	-	-
	ces-miRn135	Cyp0649390.1	-	-	-	-	-	-
	ces-miRn110	Cyp0649170.1	Catalyzes the reduction of fatty acyl-CoA to fatty alcohols	-	K13356//alcohol-forming fatty acyl-CoA reductase [EC:1.2.1.84]	GO:0080019//molecular_function fatty-acyl-CoA reductase (alcohol-forming) activity	NAD_binding_4,Sterile	-
	ces-miRn59	Cyp0640820.1	Anthocyanin 5-aromatic acyltransferase	-	-	GO:0016747//molecular_function transferase activity, transferring acyl groups other than amino-acyl groups	Transferase	-
	ces-miRn150	Cyp0637060.1	-	-	-	-	-	-
	ces-miRn137	Cyp0637060.1	-	-	-	-	-	-
	ces-miRn134	Cyp0637060.1	-	-	-	-	-	-
	ces-miRn130	Cyp0637060.1	-	-	-	-	-	-
	ces-miRn152	Cyp0627710.1	Aux IAA proteins are short-lived transcriptional factors that function as repressors of early auxin response genes at low auxin concentrations	-	K14484//auxin-responsive protein IAA	GO:0005634//cellular_component nucleus;GO:0006355//biological_process regulation of transcription, DNA-templated;GO:0005515//molecular_function protein binding	AUX_IAA	-
	ces-miRn135	Cyp0626160.1	-	-	-	-	-	-
	ces-miRn135	Cyp0625530.1	-	-	-	-	-	-
	ces-miRn139	Cyp0618180.1	-	-	-	-	-	-
	ces-miRn151	Cyp0616740.1	-	-	-	-	-	-
	ces-miRn150	Cyp0612430.1	-	-	-	-	-	-
	ces-miRn137	Cyp0612430.1	-	-	-	-	-	-
	ces-miRn134	Cyp0612430.1	-	-	-	-	-	-
	ces-miRn130	Cyp0612430.1	-	-	-	-	-	-
	ces-miRn135	Cyp0611510.1	-	-	-	-	-	-
	ces-miRn59	Cyp0608690.1	Anthocyanin 5-aromatic acyltransferase	-	-	GO:0016747//molecular_function transferase activity, transferring acyl groups other than amino-acyl groups	Transferase	-
	ces-miRn150	Cyp0608340.1	-	-	-	-	-	-
	ces-miRn137	Cyp0608340.1	-	-	-	-	-	-
	ces-miRn134	Cyp0608340.1	-	-	-	-	-	-
	ces-miRn130	Cyp0608340.1	-	-	-	-	-	-
	ces-miRn32	Cyp0607630.1	plant mutator transposase zinc finger	-	-	GO:0006355//biological_process regulation of transcription, DNA-templated;GO:0008270//molecular_function zinc ion binding	-	FAR1
	ces-miRn150	Cyp0606700.1	-	-	-	-	-	-
	ces-miRn137	Cyp0606700.1	-	-	-	-	-	-
	ces-miRn134	Cyp0606700.1	-	-	-	-	-	-
	ces-miRn130	Cyp0606700.1	-	-	-	-	-	-
	ces-miRn91	Cyp0598400.1	protease binding	-	K11671//nuclear factor related to kappa-B-binding protein	GO:0031011//cellular_component Ino80 complex	-	-
	ces-miRn148	Cyp0586070.1	mitotic sister chromatid biorientation	-	-	-	-	-
	ces-miRn148	Cyp0586050.1	-	-	-	-	-	-
	ces-miRn145	Cyp0586050.1	-	-	-	-	-	-
	ces-miRn136	Cyp0586050.1	-	-	-	-	-	-
	ces-miRn133	Cyp0586050.1	-	-	-	-	-	-
	ces-miRn148	Cyp0586040.1	mitotic sister chromatid biorientation	-	-	-	-	-
	ces-miRn145	Cyp0586040.1	mitotic sister chromatid biorientation	-	-	-	-	-
	ces-miRn136	Cyp0586040.1	mitotic sister chromatid biorientation	-	-	-	-	-
	ces-miRn133	Cyp0586040.1	mitotic sister chromatid biorientation	-	-	-	-	-
	ces-miRn8	Cyp0569450.1	Belongs to the Frigida family	-	-	-	Frigida	-
	ces-miRn66	Cyp0564840.1	U3 small nucleolar RNA-associated protein	-	K14557//U3 small nucleolar RNA-associated protein 6	GO:0000462//biological_process maturation of SSU-rRNA from tricistronic rRNA transcript (SSU-rRNA, 5.8S rRNA, LSU-rRNA);GO:0030515//molecular_function snoRNA binding;GO:0006396//biological_process RNA processing	U3_assoc_6	-
	ces-miRn145	Cyp0564680.1	-	-	-	-	-	-
	ces-miRn143	Cyp0564680.1	-	-	-	-	-	-
	ces-miRn142	Cyp0564680.1	-	-	-	-	-	-
	ces-miRn140	Cyp0564680.1	-	-	-	-	-	-
	ces-miRn139	Cyp0564680.1	-	-	-	-	-	-
	ces-miRn136	Cyp0564680.1	-	-	-	-	-	-
	ces-miRn133	Cyp0564680.1	-	-	-	-	-	-
	ces-miRn132	Cyp0564680.1	-	-	-	-	-	-
	ces-miRn131	Cyp0564680.1	-	-	-	-	-	-
	ces-miRn127	Cyp0564680.1	-	-	-	-	-	-
	ces-miRn125	Cyp0564680.1	-	-	-	-	-	-
	ces-miRn124	Cyp0564680.1	-	-	-	-	-	-
	ces-miRn8	Cyp0563430.1	Belongs to the Frigida family	-	-	-	Frigida	-
	ces-miRn115	Cyp0562100.1	Piriformospora indica-insensitive protein	-	-	GO:0005515//molecular_function protein binding	LRR_1,LRR_8	-
	ces-miRn110	Cyp0560200.1	Catalyzes the reduction of fatty acyl-CoA to fatty alcohols	-	K13356//alcohol-forming fatty acyl-CoA reductase [EC:1.2.1.84]	GO:0080019//molecular_function fatty-acyl-CoA reductase (alcohol-forming) activity	NAD_binding_4,Sterile	-
	ces-miRn59	Cyp0556440.1	Anthocyanin 5-aromatic acyltransferase	-	-	GO:0016747//molecular_function transferase activity, transferring acyl groups other than amino-acyl groups	Transferase	-
	ces-miRn105	Cyp0556090.1	Protein kinase C conserved region 2 (CalB)	-	-	-	C2	-
	ces-miRn100	Cyp0551080.1	Plant protein of unknown function (DUF641)	-	-	-	DUF641	-
	ces-miRn91	Cyp0550310.1	protease binding	-	K11671//nuclear factor related to kappa-B-binding protein	GO:0031011//cellular_component Ino80 complex	-	-
	ces-miRn148	Cyp0549880.1	mitotic sister chromatid biorientation	-	-	-	-	-
	ces-miRn145	Cyp0549880.1	mitotic sister chromatid biorientation	-	-	-	-	-
	ces-miRn136	Cyp0549880.1	mitotic sister chromatid biorientation	-	-	-	-	-
	ces-miRn133	Cyp0549880.1	mitotic sister chromatid biorientation	-	-	-	-	-
	ces-miRn148	Cyp0548030.1	mitotic sister chromatid biorientation	-	-	-	-	-
	ces-miRn147	Cyp0548030.1	mitotic sister chromatid biorientation	-	-	-	-	-
	ces-miRn145	Cyp0548030.1	mitotic sister chromatid biorientation	-	-	-	-	-
	ces-miRn144	Cyp0548030.1	mitotic sister chromatid biorientation	-	-	-	-	-
	ces-miRn143	Cyp0548030.1	mitotic sister chromatid biorientation	-	-	-	-	-
	ces-miRn142	Cyp0548030.1	mitotic sister chromatid biorientation	-	-	-	-	-
	ces-miRn140	Cyp0548030.1	mitotic sister chromatid biorientation	-	-	-	-	-
	ces-miRn139	Cyp0548030.1	mitotic sister chromatid biorientation	-	-	-	-	-
	ces-miRn136	Cyp0548030.1	mitotic sister chromatid biorientation	-	-	-	-	-
	ces-miRn133	Cyp0548030.1	mitotic sister chromatid biorientation	-	-	-	-	-
	ces-miRn132	Cyp0548030.1	mitotic sister chromatid biorientation	-	-	-	-	-
	ces-miRn131	Cyp0548030.1	mitotic sister chromatid biorientation	-	-	-	-	-
	ces-miRn129	Cyp0548030.1	mitotic sister chromatid biorientation	-	-	-	-	-
	ces-miRn127	Cyp0548030.1	mitotic sister chromatid biorientation	-	-	-	-	-
	ces-miRn126	Cyp0548030.1	mitotic sister chromatid biorientation	-	-	-	-	-
	ces-miRn125	Cyp0548030.1	mitotic sister chromatid biorientation	-	-	-	-	-
	ces-miRn124	Cyp0548030.1	mitotic sister chromatid biorientation	-	-	-	-	-
	ces-miRn147	Cyp0547800.1	-	-	-	-	-	-
	ces-miRn146	Cyp0547800.1	-	-	-	-	-	-
	ces-miRn144	Cyp0547800.1	-	-	-	-	-	-
	ces-miRn141	Cyp0547800.1	-	-	-	-	-	-
	ces-miRn140	Cyp0547800.1	-	-	-	-	-	-
	ces-miRn131	Cyp0547800.1	-	-	-	-	-	-
	ces-miRn129	Cyp0547800.1	-	-	-	-	-	-
	ces-miRn127	Cyp0547800.1	-	-	-	-	-	-
	ces-miRn126	Cyp0547800.1	-	-	-	-	-	-
	ces-miRn125	Cyp0547800.1	-	-	-	-	-	-
	ces-miRn146	Cyp0547750.1	-	-	-	-	-	-
	ces-miRn143	Cyp0547750.1	-	-	-	-	-	-
	ces-miRn142	Cyp0547750.1	-	-	-	-	-	-
	ces-miRn141	Cyp0547750.1	-	-	-	-	-	-
	ces-miRn132	Cyp0547750.1	-	-	-	-	-	-
	ces-miRn124	Cyp0547750.1	-	-	-	-	-	-
	ces-miRn119	Cyp0547680.1	Phosphoadenosine phosphosulfate reductase family	APR1	K05907//adenylyl-sulfate reductase (glutathione) [EC:1.8.4.9]	GO:0003824//molecular_function catalytic activity;GO:0008152//biological_process metabolic process;GO:0045454//biological_process cell redox homeostasis	PAPS_reduct,Thioredoxin	-
	ces-miRn135	Cyp0544820.1	-	-	-	-	-	-
	ces-miRn147	Cyp0543490.1	-	-	-	-	-	-
	ces-miRn146	Cyp0543490.1	-	-	-	-	-	-
	ces-miRn144	Cyp0543490.1	-	-	-	-	-	-
	ces-miRn141	Cyp0543490.1	-	-	-	-	-	-
	ces-miRn129	Cyp0543490.1	-	-	-	-	-	-
	ces-miRn126	Cyp0543490.1	-	-	-	-	-	-
	ces-miR166e-5p	Cyp0542670.1	Protein of unknown function (DUF2985)	-	-	-	DUF2985,PLAC8	-
	ces-miRn146	Cyp0541810.1	-	-	-	-	-	-
	ces-miRn143	Cyp0541810.1	-	-	-	-	-	-
	ces-miRn142	Cyp0541810.1	-	-	-	-	-	-
	ces-miRn141	Cyp0541810.1	-	-	-	-	-	-
	ces-miRn140	Cyp0541810.1	-	-	-	-	-	-
	ces-miRn139	Cyp0541810.1	-	-	-	-	-	-
	ces-miRn132	Cyp0541810.1	-	-	-	-	-	-
	ces-miRn131	Cyp0541810.1	-	-	-	-	-	-
	ces-miRn127	Cyp0541810.1	-	-	-	-	-	-
	ces-miRn125	Cyp0541810.1	-	-	-	-	-	-
	ces-miRn124	Cyp0541810.1	-	-	-	-	-	-
	ces-miRn100	Cyp0541700.1	Plant protein of unknown function (DUF641)	-	-	-	DUF641	-
	ces-miRn2	Cyp0541480.1	Belongs to the multi antimicrobial extrusion (MATE) (TC 2.A.66.1) family	-	K03327//multidrug resistance protein, MATE family	GO:0006855//biological_process drug transmembrane transport;GO:0015238//molecular_function drug transmembrane transporter activity;GO:0015297//molecular_function antiporter activity;GO:0016020//cellular_component membrane;GO:0055085//biological_process transmembrane transport	MatE	-
	ces-miRn97	Cyp0539800.1	Belongs to the cytochrome P450 family	CYP51G1	K05917//sterol 14-demethylase [EC:1.14.13.70]	GO:0005506//molecular_function iron ion binding;GO:0016705//molecular_function oxidoreductase activity, acting on paired donors, with incorporation or reduction of molecular oxygen;GO:0020037//molecular_function heme binding;GO:0055114//biological_process oxidation-reduction process;GO:0004497//molecular_function monooxygenase activity	p450	-
	ces-miR166h-5p	Cyp0539800.1	Belongs to the cytochrome P450 family	CYP51G1	K05917//sterol 14-demethylase [EC:1.14.13.70]	GO:0005506//molecular_function iron ion binding;GO:0016705//molecular_function oxidoreductase activity, acting on paired donors, with incorporation or reduction of molecular oxygen;GO:0020037//molecular_function heme binding;GO:0055114//biological_process oxidation-reduction process;GO:0004497//molecular_function monooxygenase activity	p450	-
	ces-miRn93	Cyp0539120.1	Regulator of Vps4 activity in the MVB pathway	-	K19476//vacuolar protein sorting-associated protein IST1	GO:0015031//biological_process protein transport	Ist1	-
	ces-miRn98	Cyp0537450.1	START domain	REV	K09338//homeobox-leucine zipper protein	GO:0003677//molecular_function DNA binding;GO:0008289//molecular_function lipid binding	Homeobox,MEKHLA,START	HD-ZIP
	ces-miRn94	Cyp0537450.1	START domain	REV	K09338//homeobox-leucine zipper protein	GO:0003677//molecular_function DNA binding;GO:0008289//molecular_function lipid binding	Homeobox,MEKHLA,START	HD-ZIP
	ces-miRn71	Cyp0537450.1	START domain	REV	K09338//homeobox-leucine zipper protein	GO:0003677//molecular_function DNA binding;GO:0008289//molecular_function lipid binding	Homeobox,MEKHLA,START	HD-ZIP
	ces-miRn70	Cyp0537450.1	START domain	REV	K09338//homeobox-leucine zipper protein	GO:0003677//molecular_function DNA binding;GO:0008289//molecular_function lipid binding	Homeobox,MEKHLA,START	HD-ZIP
	ces-miRn69	Cyp0537450.1	START domain	REV	K09338//homeobox-leucine zipper protein	GO:0003677//molecular_function DNA binding;GO:0008289//molecular_function lipid binding	Homeobox,MEKHLA,START	HD-ZIP
	ces-miR166c-3p	Cyp0537450.1	START domain	REV	K09338//homeobox-leucine zipper protein	GO:0003677//molecular_function DNA binding;GO:0008289//molecular_function lipid binding	Homeobox,MEKHLA,START	HD-ZIP
	ces-miR166a-3p	Cyp0537450.1	START domain	REV	K09338//homeobox-leucine zipper protein	GO:0003677//molecular_function DNA binding;GO:0008289//molecular_function lipid binding	Homeobox,MEKHLA,START	HD-ZIP
	ces-miRn147	Cyp0536330.1	-	-	-	-	-	-
	ces-miRn146	Cyp0536330.1	-	-	-	-	-	-
	ces-miRn144	Cyp0536330.1	-	-	-	-	-	-
	ces-miRn143	Cyp0536330.1	-	-	-	-	-	-
	ces-miRn142	Cyp0536330.1	-	-	-	-	-	-
	ces-miRn141	Cyp0536330.1	-	-	-	-	-	-
	ces-miRn140	Cyp0536330.1	-	-	-	-	-	-
	ces-miRn132	Cyp0536330.1	-	-	-	-	-	-
	ces-miRn131	Cyp0536330.1	-	-	-	-	-	-
	ces-miRn129	Cyp0536330.1	-	-	-	-	-	-
	ces-miRn127	Cyp0536330.1	-	-	-	-	-	-
	ces-miRn126	Cyp0536330.1	-	-	-	-	-	-
	ces-miRn125	Cyp0536330.1	-	-	-	-	-	-
	ces-miRn124	Cyp0536330.1	-	-	-	-	-	-
	ces-miRn50	Cyp0535470.1	-	-	-	-	-	-
	ces-miR159b-3p	Cyp0534550.1	Belongs to the cytochrome P450 family	-	-	GO:0005506//molecular_function iron ion binding;GO:0016705//molecular_function oxidoreductase activity, acting on paired donors, with incorporation or reduction of molecular oxygen;GO:0020037//molecular_function heme binding;GO:0055114//biological_process oxidation-reduction process	p450	-
	ces-miR159b-3p	Cyp0534540.1	Belongs to the cytochrome P450 family	-	-	GO:0005506//molecular_function iron ion binding;GO:0016705//molecular_function oxidoreductase activity, acting on paired donors, with incorporation or reduction of molecular oxygen;GO:0020037//molecular_function heme binding;GO:0055114//biological_process oxidation-reduction process	p450	-
	ces-miRn49	Cyp0530840.1	Signal peptide peptidase-like	-	K09597//signal peptide peptidase-like 2B [EC:3.4.23.-]	GO:0004190//molecular_function aspartic-type endopeptidase activity;GO:0016021//cellular_component integral component of membrane	PA,Peptidase_A22B	-
	ces-miR168a-3p	Cyp0529880.1	May participate in a complex which severs microtubules in an ATP-dependent manner. Microtubule severing may promote rapid reorganization of cellular microtubule arrays	-	K18643//katanin p80 WD40 repeat-containing subunit B1	GO:0005515//molecular_function protein binding	Katanin_con80,WD40	-
	ces-miRn21	Cyp0529560.1	Belongs to the argonaute family	-	K11593//eukaryotic translation initiation factor 2C	GO:0003676//molecular_function nucleic acid binding;GO:0005515//molecular_function protein binding	ArgoL1,ArgoL2,ArgoMid,ArgoN,Gly-rich_Ago1,PAZ,Piwi	-
	ces-miRn17	Cyp0529560.1	Belongs to the argonaute family	-	K11593//eukaryotic translation initiation factor 2C	GO:0003676//molecular_function nucleic acid binding;GO:0005515//molecular_function protein binding	ArgoL1,ArgoL2,ArgoMid,ArgoN,Gly-rich_Ago1,PAZ,Piwi	-
	ces-miR168a-5p_1	Cyp0529560.1	Belongs to the argonaute family	-	K11593//eukaryotic translation initiation factor 2C	GO:0003676//molecular_function nucleic acid binding;GO:0005515//molecular_function protein binding	ArgoL1,ArgoL2,ArgoMid,ArgoN,Gly-rich_Ago1,PAZ,Piwi	-
	ces-miR393b-5p	Cyp0527540.1	E3 ubiquitin ligase SUD1	-	K10661//E3 ubiquitin-protein ligase MARCH6 [EC:2.3.2.27]	GO:0008270//molecular_function zinc ion binding	RINGv	-
	ces-miRn48	Cyp0526110.1	Aldo/keto reductase family	-	-	GO:0016491//molecular_function oxidoreductase activity;GO:0055114//biological_process oxidation-reduction process	Aldo_ket_red	-
	ces-miRn97	Cyp0525650.1	-	-	-	-	LRR_6	-
	ces-miR168a-5p_4	Cyp0523270.1	Isoamylase 1, chloroplastic	-	K01214//isoamylase [EC:3.2.1.68]	GO:0003824//molecular_function catalytic activity;GO:0005975//biological_process carbohydrate metabolic process	Alpha-amylase,CBM_48	-
	ces-miRn101	Cyp0522690.1	Floral homeotic protein APETALA	AP2	K09284//AP2-like factor, euAP2 lineage	GO:0003700//molecular_function DNA-binding transcription factor activity;GO:0006355//biological_process regulation of transcription, DNA-templated;GO:0007275//biological_process multicellular organism development	AP2	AP2
	ces-miR172d-3p	Cyp0522690.1	Floral homeotic protein APETALA	AP2	K09284//AP2-like factor, euAP2 lineage	GO:0003700//molecular_function DNA-binding transcription factor activity;GO:0006355//biological_process regulation of transcription, DNA-templated;GO:0007275//biological_process multicellular organism development	AP2	AP2
	ces-miR172b-3p	Cyp0522690.1	Floral homeotic protein APETALA	AP2	K09284//AP2-like factor, euAP2 lineage	GO:0003700//molecular_function DNA-binding transcription factor activity;GO:0006355//biological_process regulation of transcription, DNA-templated;GO:0007275//biological_process multicellular organism development	AP2	AP2
	ces-miR393b-5p	Cyp0519620.1	Transport inhibitor response 1-like protein Os04g0395600	AFB3	-	GO:0005515//molecular_function protein binding	F-box-like,LRR_6	-
	ces-miRn86	Cyp0517190.1	-	-	-	-	-	-
	ces-miR159b-3p	Cyp0516580.1	Belongs to the cytochrome P450 family	-	-	GO:0005506//molecular_function iron ion binding;GO:0016705//molecular_function oxidoreductase activity, acting on paired donors, with incorporation or reduction of molecular oxygen;GO:0020037//molecular_function heme binding;GO:0055114//biological_process oxidation-reduction process	p450	-
	ces-miRn60	Cyp0516210.1	Belongs to the monovalent cation proton antiporter 1 (CPA1) transporter (TC 2.A.36) family	-	-	GO:0006812//biological_process cation transport;GO:0015299//molecular_function solute:proton antiporter activity;GO:0016021//cellular_component integral component of membrane;GO:0055085//biological_process transmembrane transport;GO:0005774//cellular_component vacuolar membrane;GO:0005886//cellular_component plasma membrane;GO:0006814//biological_process sodium ion transport;GO:0009651//biologica…	Na_H_Exchanger	-
	ces-miRn50	Cyp0515630.1	-	-	-	-	-	-
	ces-miRn75	Cyp0513630.1	Chromatin structure-remodeling complex protein	-	-	GO:0042393//molecular_function histone binding;GO:0005524//molecular_function ATP binding;GO:0003677//molecular_function DNA binding	Helicase_C,SNF2_N,SnAC	-
	ces-miRn75	Cyp0513190.1	Chromatin structure-remodeling complex protein	-	-	GO:0042393//molecular_function histone binding;GO:0003677//molecular_function DNA binding;GO:0005524//molecular_function ATP binding	Helicase_C,SNF2_N,SnAC	-
	ces-miRn138	Cyp0510970.1	Inorganic phosphate transporter	-	K08176//MFS transporter, PHS family, inorganic phosphate transporter	GO:0016021//cellular_component integral component of membrane;GO:0022857//molecular_function transmembrane transporter activity;GO:0055085//biological_process transmembrane transport	Sugar_tr	-
	ces-miRn123	Cyp0510880.1	pentatricopeptide	-	-	-	PPR,PPR_1,PPR_2,PPR_3	-
	ces-miR156c-3p	Cyp0508830.1	-	-	-	-	-	-
	ces-miRn37	Cyp0508120.1	Belongs to the protein kinase superfamily. Ser Thr protein kinase family	-	-	GO:0005515//molecular_function protein binding;GO:0004672//molecular_function protein kinase activity;GO:0005524//molecular_function ATP binding;GO:0006468//biological_process protein phosphorylation	LRRNT_2,LRR_8,Pkinase,Pkinase_Tyr	-
	ces-miRn21	Cyp0506070.1	Belongs to the argonaute family	-	K11593//eukaryotic translation initiation factor 2C	GO:0005515//molecular_function protein binding;GO:0003676//molecular_function nucleic acid binding	ArgoL1,ArgoL2,ArgoMid,ArgoN,Gly-rich_Ago1,PAZ,Piwi	-
	ces-miRn17	Cyp0506070.1	Belongs to the argonaute family	-	K11593//eukaryotic translation initiation factor 2C	GO:0005515//molecular_function protein binding;GO:0003676//molecular_function nucleic acid binding	ArgoL1,ArgoL2,ArgoMid,ArgoN,Gly-rich_Ago1,PAZ,Piwi	-
	ces-miRn23	Cyp0505060.1	Protein kinase domain	-	-	GO:0004672//molecular_function protein kinase activity;GO:0005524//molecular_function ATP binding;GO:0006468//biological_process protein phosphorylation	Pkinase,Pkinase_Tyr	-
	ces-miR396f-3p	Cyp0505060.1	Protein kinase domain	-	-	GO:0004672//molecular_function protein kinase activity;GO:0005524//molecular_function ATP binding;GO:0006468//biological_process protein phosphorylation	Pkinase,Pkinase_Tyr	-
	ces-miR393b-5p	Cyp0503670.1	-	-	K10661//E3 ubiquitin-protein ligase MARCH6 [EC:2.3.2.27]	GO:0008270//molecular_function zinc ion binding	-	-
	ces-miRn40	Cyp0499030.1	isoform X1	-	-	-	NHL	-
	ces-miR159b-3p	Cyp0496670.1	Belongs to the cytochrome P450 family	-	-	GO:0005506//molecular_function iron ion binding;GO:0016705//molecular_function oxidoreductase activity, acting on paired donors, with incorporation or reduction of molecular oxygen;GO:0020037//molecular_function heme binding;GO:0055114//biological_process oxidation-reduction process	p450	-
	ces-miRn41	Cyp0494690.1	PB1 domain	-	-	GO:0008270//molecular_function zinc ion binding;GO:0005515//molecular_function protein binding	DBD_Tnp_Mut,MULE,PB1,SWIM	-
	ces-miRn92	Cyp0492640.1	-	-	-	GO:0016020//cellular_component membrane	-	-
	ces-miRn11	Cyp0489030.1	Uncharacterised protein family, YAP/Alf4/glomulin	-	-	-	Kinetochor_Ybp2	-
	ces-miRn99	Cyp0488620.1	MAC/Perforin domain	-	-	-	MACPF	-
	ces-miRn21	Cyp0488250.1	Belongs to the argonaute family	-	K11593//eukaryotic translation initiation factor 2C	GO:0003676//molecular_function nucleic acid binding;GO:0005515//molecular_function protein binding	ArgoL1,ArgoL2,ArgoMid,ArgoN,Gly-rich_Ago1,PAZ,Piwi	-
	ces-miRn17	Cyp0488250.1	Belongs to the argonaute family	-	K11593//eukaryotic translation initiation factor 2C	GO:0003676//molecular_function nucleic acid binding;GO:0005515//molecular_function protein binding	ArgoL1,ArgoL2,ArgoMid,ArgoN,Gly-rich_Ago1,PAZ,Piwi	-
	ces-miR168a-5p_2	Cyp0488250.1	Belongs to the argonaute family	-	K11593//eukaryotic translation initiation factor 2C	GO:0003676//molecular_function nucleic acid binding;GO:0005515//molecular_function protein binding	ArgoL1,ArgoL2,ArgoMid,ArgoN,Gly-rich_Ago1,PAZ,Piwi	-
	ces-miR168a-5p_1	Cyp0488250.1	Belongs to the argonaute family	-	K11593//eukaryotic translation initiation factor 2C	GO:0003676//molecular_function nucleic acid binding;GO:0005515//molecular_function protein binding	ArgoL1,ArgoL2,ArgoMid,ArgoN,Gly-rich_Ago1,PAZ,Piwi	-
	ces-miRn38	Cyp0487710.1	-	-	-	-	-	-
	ces-miRn75	Cyp0485300.1	Chromatin structure-remodeling complex protein	-	-	GO:0005524//molecular_function ATP binding;GO:0042393//molecular_function histone binding;GO:0003677//molecular_function DNA binding	Helicase_C,SNF2_N,SnAC	-
	ces-miRn107	Cyp0480460.1	Clathrin adaptor complex small chain	-	-	-	Clat_adaptor_s	-
	ces-miRn90	Cyp0479700.1	RING-type zinc-finger	-	K16284//E3 ubiquitin-protein ligase SIS3 [EC:2.3.2.27]	-	zf-RING_2	-
	ces-miRn39	Cyp0476470.1	MIZ/SP-RING zinc finger	SIZ1	-	GO:0005634//cellular_component nucleus;GO:0016049//biological_process cell growth;GO:0016925//biological_process protein sumoylation;GO:0019789//molecular_function SUMO transferase activity;GO:0031668//biological_process cellular response to extracellular stimulus;GO:0008270//molecular_function zinc ion binding	PHD,SAP,zf-MIZ	-
	ces-miRn35	Cyp0476470.1	MIZ/SP-RING zinc finger	SIZ1	-	GO:0005634//cellular_component nucleus;GO:0016049//biological_process cell growth;GO:0016925//biological_process protein sumoylation;GO:0019789//molecular_function SUMO transferase activity;GO:0031668//biological_process cellular response to extracellular stimulus;GO:0008270//molecular_function zinc ion binding	PHD,SAP,zf-MIZ	-
	ces-miRn12	Cyp0474810.1	Lipase (class 3)	-	-	GO:0006629//biological_process lipid metabolic process	Lipase3_N,Lipase_3	-
	ces-miRn112	Cyp0473100.1	adenosylhomocysteinase	-	K01251//adenosylhomocysteinase [EC:3.3.1.1]	-	AdoHcyase,AdoHcyase_NAD	-
	ces-miRn111	Cyp0473100.1	adenosylhomocysteinase	-	K01251//adenosylhomocysteinase [EC:3.3.1.1]	-	AdoHcyase,AdoHcyase_NAD	-
	ces-miRn105	Cyp0472480.1	Protein kinase C conserved region 2 (CalB)	-	-	-	C2	-
	ces-miRn24	Cyp0471620.1	Belongs to the cytochrome P450 family	-	-	GO:0005506//molecular_function iron ion binding;GO:0016705//molecular_function oxidoreductase activity, acting on paired donors, with incorporation or reduction of molecular oxygen;GO:0020037//molecular_function heme binding;GO:0055114//biological_process oxidation-reduction process	p450	-
	ces-miRn109	Cyp0471600.1	Protein of unknown function (DUF1005)	-	-	-	DUF1005	-
	ces-miRn44	Cyp0470820.1	Receptor-like serine threonine-protein kinase SD1-8	-	-	GO:0004672//molecular_function protein kinase activity;GO:0005524//molecular_function ATP binding;GO:0006468//biological_process protein phosphorylation	B_lectin,DUF3403,DUF3660,PAN_2,Pkinase_Tyr,S_locus_glycop	-
	ces-miRn98	Cyp0469270.1	Homeobox-leucine zipper protein HOX32	-	K09338//homeobox-leucine zipper protein	GO:0003677//molecular_function DNA binding;GO:0008289//molecular_function lipid binding	Homeobox,MEKHLA,START	HD-ZIP
	ces-miRn94	Cyp0469270.1	Homeobox-leucine zipper protein HOX32	-	K09338//homeobox-leucine zipper protein	GO:0003677//molecular_function DNA binding;GO:0008289//molecular_function lipid binding	Homeobox,MEKHLA,START	HD-ZIP
	ces-miRn71	Cyp0469270.1	Homeobox-leucine zipper protein HOX32	-	K09338//homeobox-leucine zipper protein	GO:0003677//molecular_function DNA binding;GO:0008289//molecular_function lipid binding	Homeobox,MEKHLA,START	HD-ZIP
	ces-miRn70	Cyp0469270.1	Homeobox-leucine zipper protein HOX32	-	K09338//homeobox-leucine zipper protein	GO:0003677//molecular_function DNA binding;GO:0008289//molecular_function lipid binding	Homeobox,MEKHLA,START	HD-ZIP
	ces-miRn69	Cyp0469270.1	Homeobox-leucine zipper protein HOX32	-	K09338//homeobox-leucine zipper protein	GO:0003677//molecular_function DNA binding;GO:0008289//molecular_function lipid binding	Homeobox,MEKHLA,START	HD-ZIP
	ces-miRn31	Cyp0469270.1	Homeobox-leucine zipper protein HOX32	-	K09338//homeobox-leucine zipper protein	GO:0003677//molecular_function DNA binding;GO:0008289//molecular_function lipid binding	Homeobox,MEKHLA,START	HD-ZIP
	ces-miRn27	Cyp0469270.1	Homeobox-leucine zipper protein HOX32	-	K09338//homeobox-leucine zipper protein	GO:0003677//molecular_function DNA binding;GO:0008289//molecular_function lipid binding	Homeobox,MEKHLA,START	HD-ZIP
	ces-miR166l-3p_1	Cyp0469270.1	Homeobox-leucine zipper protein HOX32	-	K09338//homeobox-leucine zipper protein	GO:0003677//molecular_function DNA binding;GO:0008289//molecular_function lipid binding	Homeobox,MEKHLA,START	HD-ZIP
	ces-miR166c-3p	Cyp0469270.1	Homeobox-leucine zipper protein HOX32	-	K09338//homeobox-leucine zipper protein	GO:0003677//molecular_function DNA binding;GO:0008289//molecular_function lipid binding	Homeobox,MEKHLA,START	HD-ZIP
	ces-miR166a-3p	Cyp0469270.1	Homeobox-leucine zipper protein HOX32	-	K09338//homeobox-leucine zipper protein	GO:0003677//molecular_function DNA binding;GO:0008289//molecular_function lipid binding	Homeobox,MEKHLA,START	HD-ZIP
	ces-miRn113	Cyp0469010.1	Belongs to the protein kinase superfamily. Ser Thr protein kinase family	-	-	GO:0004672//molecular_function protein kinase activity;GO:0005524//molecular_function ATP binding;GO:0006468//biological_process protein phosphorylation;GO:0005515//molecular_function protein binding	LRRNT_2,LRR_1,LRR_8,Pkinase	-
	ces-miRn96	Cyp0468200.1	Transferase family	-	K19861//benzyl alcohol O-benzoyltransferase [EC:2.3.1.196 2.3.1.232]	GO:0016747//molecular_function transferase activity, transferring acyl groups other than amino-acyl groups	Transferase	-
	ces-miR156l-3p	Cyp0466120.1	Belongs to the syntaxin family	-	K08488//syntaxin 7	GO:0016020//cellular_component membrane	SNARE,Syntaxin_2	-
	ces-miRn96	Cyp0466110.1	Transferase family	-	K19861//benzyl alcohol O-benzoyltransferase [EC:2.3.1.196 2.3.1.232]	GO:0016747//molecular_function transferase activity, transferring acyl groups other than amino-acyl groups	Transferase	-
	ces-miRn113	Cyp0465300.1	-	-	-	GO:0005515//molecular_function protein binding	-	-
	ces-miRn98	Cyp0465030.1	Homeobox-leucine zipper protein HOX32	-	K09338//homeobox-leucine zipper protein	GO:0003677//molecular_function DNA binding;GO:0008289//molecular_function lipid binding;GO:0016788//molecular_function hydrolase activity, acting on ester bonds	Homeobox,MEKHLA,START	HD-ZIP
	ces-miRn94	Cyp0465030.1	Homeobox-leucine zipper protein HOX32	-	K09338//homeobox-leucine zipper protein	GO:0003677//molecular_function DNA binding;GO:0008289//molecular_function lipid binding;GO:0016788//molecular_function hydrolase activity, acting on ester bonds	Homeobox,MEKHLA,START	HD-ZIP
	ces-miRn71	Cyp0465030.1	Homeobox-leucine zipper protein HOX32	-	K09338//homeobox-leucine zipper protein	GO:0003677//molecular_function DNA binding;GO:0008289//molecular_function lipid binding;GO:0016788//molecular_function hydrolase activity, acting on ester bonds	Homeobox,MEKHLA,START	HD-ZIP
	ces-miRn70	Cyp0465030.1	Homeobox-leucine zipper protein HOX32	-	K09338//homeobox-leucine zipper protein	GO:0003677//molecular_function DNA binding;GO:0008289//molecular_function lipid binding;GO:0016788//molecular_function hydrolase activity, acting on ester bonds	Homeobox,MEKHLA,START	HD-ZIP
	ces-miRn69	Cyp0465030.1	Homeobox-leucine zipper protein HOX32	-	K09338//homeobox-leucine zipper protein	GO:0003677//molecular_function DNA binding;GO:0008289//molecular_function lipid binding;GO:0016788//molecular_function hydrolase activity, acting on ester bonds	Homeobox,MEKHLA,START	HD-ZIP
	ces-miRn31	Cyp0465030.1	Homeobox-leucine zipper protein HOX32	-	K09338//homeobox-leucine zipper protein	GO:0003677//molecular_function DNA binding;GO:0008289//molecular_function lipid binding;GO:0016788//molecular_function hydrolase activity, acting on ester bonds	Homeobox,MEKHLA,START	HD-ZIP
	ces-miRn27	Cyp0465030.1	Homeobox-leucine zipper protein HOX32	-	K09338//homeobox-leucine zipper protein	GO:0003677//molecular_function DNA binding;GO:0008289//molecular_function lipid binding;GO:0016788//molecular_function hydrolase activity, acting on ester bonds	Homeobox,MEKHLA,START	HD-ZIP
	ces-miR166c-3p	Cyp0465030.1	Homeobox-leucine zipper protein HOX32	-	K09338//homeobox-leucine zipper protein	GO:0003677//molecular_function DNA binding;GO:0008289//molecular_function lipid binding;GO:0016788//molecular_function hydrolase activity, acting on ester bonds	Homeobox,MEKHLA,START	HD-ZIP
	ces-miR166a-3p	Cyp0465030.1	Homeobox-leucine zipper protein HOX32	-	K09338//homeobox-leucine zipper protein	GO:0003677//molecular_function DNA binding;GO:0008289//molecular_function lipid binding;GO:0016788//molecular_function hydrolase activity, acting on ester bonds	Homeobox,MEKHLA,START	HD-ZIP
	ces-miRn101	Cyp0464480.1	-	-	-	GO:0005515//molecular_function protein binding	-	-
	ces-miR168a-5p_4	Cyp0463730.1	Isoamylase 1, chloroplastic	-	K01214//isoamylase [EC:3.2.1.68]	GO:0003824//molecular_function catalytic activity;GO:0005975//biological_process carbohydrate metabolic process	Alpha-amylase,CBM_48	-
	ces-miRn101	Cyp0463160.1	Floral homeotic protein APETALA	AP2	K09284//AP2-like factor, euAP2 lineage	GO:0003700//molecular_function DNA-binding transcription factor activity;GO:0006355//biological_process regulation of transcription, DNA-templated;GO:0007275//biological_process multicellular organism development	AP2	AP2
	ces-miR172b-3p	Cyp0463160.1	Floral homeotic protein APETALA	AP2	K09284//AP2-like factor, euAP2 lineage	GO:0003700//molecular_function DNA-binding transcription factor activity;GO:0006355//biological_process regulation of transcription, DNA-templated;GO:0007275//biological_process multicellular organism development	AP2	AP2
	ces-miRn9	Cyp0460350.1	Belongs to the protein kinase superfamily. Ser Thr protein kinase family	-	-	GO:0004672//molecular_function protein kinase activity;GO:0005524//molecular_function ATP binding;GO:0006468//biological_process protein phosphorylation;GO:0005515//molecular_function protein binding	LRRNT_2,LRR_1,LRR_4,LRR_8,Pkinase,Pkinase_Tyr	-
	ces-miRn84	Cyp0457280.1	CAAD domains of cyanobacterial aminoacyl-tRNA synthetase	-	-	GO:0009579//cellular_component thylakoid	CAAD	-
	ces-miRn25	Cyp0452170.1	aminodeoxychorismate synthase	-	K13950//para-aminobenzoate synthetase [EC:2.6.1.85]	GO:0009058//biological_process biosynthetic process	Anth_synt_I_N,Chorismate_bind,GATase	-
	ces-miRn3	Cyp0451480.1	Auxin response factors (ARFs) are transcriptional factors that bind specifically to the DNA sequence 5'-TGTCTC-3' found in the auxin-responsive promoter elements (AuxREs)	-	-	GO:0003677//molecular_function DNA binding;GO:0005634//cellular_component nucleus;GO:0006355//biological_process regulation of transcription, DNA-templated;GO:0009725//biological_process response to hormone;GO:0005515//molecular_function protein binding	Auxin_resp,B3	ARF
	ces-miR160d-5p	Cyp0451480.1	Auxin response factors (ARFs) are transcriptional factors that bind specifically to the DNA sequence 5'-TGTCTC-3' found in the auxin-responsive promoter elements (AuxREs)	-	-	GO:0003677//molecular_function DNA binding;GO:0005634//cellular_component nucleus;GO:0006355//biological_process regulation of transcription, DNA-templated;GO:0009725//biological_process response to hormone;GO:0005515//molecular_function protein binding	Auxin_resp,B3	ARF
	ces-miRn101	Cyp0450180.1	Floral homeotic protein APETALA	AP2	K09284//AP2-like factor, euAP2 lineage	GO:0003700//molecular_function DNA-binding transcription factor activity;GO:0006355//biological_process regulation of transcription, DNA-templated;GO:0007275//biological_process multicellular organism development	AP2	AP2
	ces-miR172d-3p	Cyp0450180.1	Floral homeotic protein APETALA	AP2	K09284//AP2-like factor, euAP2 lineage	GO:0003700//molecular_function DNA-binding transcription factor activity;GO:0006355//biological_process regulation of transcription, DNA-templated;GO:0007275//biological_process multicellular organism development	AP2	AP2
	ces-miR168a-5p_4	Cyp0449600.1	Isoamylase 1, chloroplastic	-	K01214//isoamylase [EC:3.2.1.68]	GO:0003824//molecular_function catalytic activity;GO:0005975//biological_process carbohydrate metabolic process	Alpha-amylase,CBM_48	-
	ces-miR166h-5p	Cyp0447360.1	Germin-like protein	-	-	GO:0045735//molecular_function nutrient reservoir activity;GO:0030145//molecular_function manganese ion binding	Cupin_1	-
	ces-miRn101	Cyp0446700.1	-	-	-	GO:0005515//molecular_function protein binding	-	-
	ces-miRn98	Cyp0446160.1	Homeobox-leucine zipper protein HOX32	-	K09338//homeobox-leucine zipper protein	GO:0008289//molecular_function lipid binding	Homeobox,MEKHLA,START	-
	ces-miRn94	Cyp0446160.1	Homeobox-leucine zipper protein HOX32	-	K09338//homeobox-leucine zipper protein	GO:0008289//molecular_function lipid binding	Homeobox,MEKHLA,START	-
	ces-miRn71	Cyp0446160.1	Homeobox-leucine zipper protein HOX32	-	K09338//homeobox-leucine zipper protein	GO:0008289//molecular_function lipid binding	Homeobox,MEKHLA,START	-
	ces-miRn70	Cyp0446160.1	Homeobox-leucine zipper protein HOX32	-	K09338//homeobox-leucine zipper protein	GO:0008289//molecular_function lipid binding	Homeobox,MEKHLA,START	-
	ces-miRn69	Cyp0446160.1	Homeobox-leucine zipper protein HOX32	-	K09338//homeobox-leucine zipper protein	GO:0008289//molecular_function lipid binding	Homeobox,MEKHLA,START	-
	ces-miRn31	Cyp0446160.1	Homeobox-leucine zipper protein HOX32	-	K09338//homeobox-leucine zipper protein	GO:0008289//molecular_function lipid binding	Homeobox,MEKHLA,START	-
	ces-miRn27	Cyp0446160.1	Homeobox-leucine zipper protein HOX32	-	K09338//homeobox-leucine zipper protein	GO:0008289//molecular_function lipid binding	Homeobox,MEKHLA,START	-
	ces-miR166l-3p_1	Cyp0446160.1	Homeobox-leucine zipper protein HOX32	-	K09338//homeobox-leucine zipper protein	GO:0008289//molecular_function lipid binding	Homeobox,MEKHLA,START	-
	ces-miR166c-3p	Cyp0446160.1	Homeobox-leucine zipper protein HOX32	-	K09338//homeobox-leucine zipper protein	GO:0008289//molecular_function lipid binding	Homeobox,MEKHLA,START	-
	ces-miR166a-3p	Cyp0446160.1	Homeobox-leucine zipper protein HOX32	-	K09338//homeobox-leucine zipper protein	GO:0008289//molecular_function lipid binding	Homeobox,MEKHLA,START	-
	ces-miRn113	Cyp0445890.1	Belongs to the protein kinase superfamily. Ser Thr protein kinase family	-	-	GO:0004672//molecular_function protein kinase activity;GO:0005524//molecular_function ATP binding;GO:0006468//biological_process protein phosphorylation;GO:0005515//molecular_function protein binding	LRRNT_2,LRR_1,LRR_8,Pkinase	-
	ces-miR156l-3p	Cyp0445110.1	Belongs to the syntaxin family	-	K08488//syntaxin 7	GO:0016020//cellular_component membrane	SNARE,Syntaxin_2	-
	ces-miRn58	Cyp0442540.1	Glycosyl transferase family 2	-	K13680//beta-mannan synthase [EC:2.4.1.32]	-	Glyco_trans_2_3	-
	ces-miRn121	Cyp0439830.1	UPF0481 protein	-	-	-	DUF247	-
	ces-miRn118	Cyp0439830.1	UPF0481 protein	-	-	-	DUF247	-
	ces-miRn122	Cyp0436860.1	Mitotic-spindle organizing gamma-tubulin ring associated	-	K18633//mitotic-spindle organizing protein 1	GO:0008274//cellular_component gamma-tubulin ring complex;GO:0033566//biological_process gamma-tubulin complex localization	MOZART1	-
	ces-miRn38	Cyp0434190.1	-	-	-	-	-	-
	ces-miRn97	Cyp0432050.1	-	-	-	-	LRR_6	-
	ces-miRn105	Cyp0431680.1	Protein kinase C conserved region 2 (CalB)	-	-	-	C2	-
	ces-miRn112	Cyp0431060.1	adenosylhomocysteinase	-	K01251//adenosylhomocysteinase [EC:3.3.1.1]	-	AdoHcyase,AdoHcyase_NAD	-
	ces-miRn111	Cyp0431060.1	adenosylhomocysteinase	-	K01251//adenosylhomocysteinase [EC:3.3.1.1]	-	AdoHcyase,AdoHcyase_NAD	-
	ces-miR168a-5p_3	Cyp0430330.1	PLAC8 family	-	-	-	PLAC8	-
	ces-miRn85	Cyp0429900.1	Belongs to the cytochrome b5 family	-	-	-	Cyt-b5	-
	ces-miRn90	Cyp0429580.1	RING-type zinc-finger	-	K16284//E3 ubiquitin-protein ligase SIS3 [EC:2.3.2.27]	-	zf-RING_2	-
	ces-miRn12	Cyp0429030.1	Lipase (class 3)	-	-	GO:0006629//biological_process lipid metabolic process	Lipase3_N,Lipase_3	-
	ces-miRn39	Cyp0426940.1	MIZ/SP-RING zinc finger	SIZ1	-	GO:0005634//cellular_component nucleus;GO:0016049//biological_process cell growth;GO:0016925//biological_process protein sumoylation;GO:0019789//molecular_function SUMO transferase activity;GO:0031668//biological_process cellular response to extracellular stimulus;GO:0008270//molecular_function zinc ion binding	PHD,SAP,zf-MIZ	-
	ces-miRn35	Cyp0426940.1	MIZ/SP-RING zinc finger	SIZ1	-	GO:0005634//cellular_component nucleus;GO:0016049//biological_process cell growth;GO:0016925//biological_process protein sumoylation;GO:0019789//molecular_function SUMO transferase activity;GO:0031668//biological_process cellular response to extracellular stimulus;GO:0008270//molecular_function zinc ion binding	PHD,SAP,zf-MIZ	-
	ces-miRn87	Cyp0426320.1	DnaB-like helicase C terminal domain	-	K10871//RAD51-like protein 3	GO:0003677//molecular_function DNA binding;GO:0005524//molecular_function ATP binding;GO:0006281//biological_process DNA repair;GO:0008094//molecular_function DNA-dependent ATPase activity	Rad51	-
	ces-miR168a-5p_2	Cyp0424470.1	Belongs to the argonaute family	-	K11593//eukaryotic translation initiation factor 2C	GO:0003676//molecular_function nucleic acid binding;GO:0005515//molecular_function protein binding	ArgoL1,ArgoL2,ArgoMid,ArgoN,Gly-rich_Ago1,PAZ,Piwi	-
	ces-miR168a-5p_1	Cyp0424470.1	Belongs to the argonaute family	-	K11593//eukaryotic translation initiation factor 2C	GO:0003676//molecular_function nucleic acid binding;GO:0005515//molecular_function protein binding	ArgoL1,ArgoL2,ArgoMid,ArgoN,Gly-rich_Ago1,PAZ,Piwi	-
	ces-miRn73	Cyp0424460.1	MYB family transcription factor	-	-	-	Myb_DNA-binding	G2-like
	ces-miRn63	Cyp0424250.1	Belongs to the major facilitator superfamily. Sugar transporter (TC 2.A.1.1) family	TMT2	-	GO:0016021//cellular_component integral component of membrane;GO:0022857//molecular_function transmembrane transporter activity;GO:0055085//biological_process transmembrane transport;GO:0016020//cellular_component membrane	Sugar_tr	-
	ces-miRn95	Cyp0423350.1	GATA transcription factor	-	-	GO:0003700//molecular_function DNA-binding transcription factor activity;GO:0006355//biological_process regulation of transcription, DNA-templated;GO:0008270//molecular_function zinc ion binding;GO:0043565//molecular_function sequence-specific DNA binding	ASXH,GATA,RPN13_C	GATA
	ces-miRn25	Cyp0422560.1	aminodeoxychorismate synthase	-	K13950//para-aminobenzoate synthetase [EC:2.6.1.85]	GO:0009058//biological_process biosynthetic process	Anth_synt_I_N,Chorismate_bind,GATase	-
	ces-miRn63	Cyp0419070.1	Belongs to the major facilitator superfamily. Sugar transporter (TC 2.A.1.1) family	TMT2	-	GO:0016021//cellular_component integral component of membrane;GO:0022857//molecular_function transmembrane transporter activity;GO:0055085//biological_process transmembrane transport;GO:0016020//cellular_component membrane	Sugar_tr	-
	ces-miRn73	Cyp0418980.1	MYB family transcription factor	-	-	-	Myb_DNA-binding	G2-like
	ces-miRn21	Cyp0418970.1	Belongs to the argonaute family	-	K11593//eukaryotic translation initiation factor 2C	GO:0003676//molecular_function nucleic acid binding;GO:0005515//molecular_function protein binding	ArgoL1,ArgoL2,ArgoMid,ArgoN,Gly-rich_Ago1,PAZ,Piwi	-
	ces-miRn17	Cyp0418970.1	Belongs to the argonaute family	-	K11593//eukaryotic translation initiation factor 2C	GO:0003676//molecular_function nucleic acid binding;GO:0005515//molecular_function protein binding	ArgoL1,ArgoL2,ArgoMid,ArgoN,Gly-rich_Ago1,PAZ,Piwi	-
	ces-miR168a-5p_2	Cyp0418970.1	Belongs to the argonaute family	-	K11593//eukaryotic translation initiation factor 2C	GO:0003676//molecular_function nucleic acid binding;GO:0005515//molecular_function protein binding	ArgoL1,ArgoL2,ArgoMid,ArgoN,Gly-rich_Ago1,PAZ,Piwi	-
	ces-miR168a-5p_1	Cyp0418970.1	Belongs to the argonaute family	-	K11593//eukaryotic translation initiation factor 2C	GO:0003676//molecular_function nucleic acid binding;GO:0005515//molecular_function protein binding	ArgoL1,ArgoL2,ArgoMid,ArgoN,Gly-rich_Ago1,PAZ,Piwi	-
	ces-miRn106	Cyp0416380.1	-	-	-	-	-	-
	ces-miRn61	Cyp0416300.1	ABC transporter transmembrane region	-	K05658//ATP-binding cassette, subfamily B (MDR/TAP), member 1 [EC:3.6.3.44]	GO:0005524//molecular_function ATP binding;GO:0016887//molecular_function ATPase activity;GO:0016021//cellular_component integral component of membrane;GO:0042626//molecular_function ATPase activity, coupled to transmembrane movement of substances;GO:0055085//biological_process transmembrane transport	ABC_membrane,ABC_tran	-
	ces-miRn41	Cyp0416300.1	ABC transporter transmembrane region	-	K05658//ATP-binding cassette, subfamily B (MDR/TAP), member 1 [EC:3.6.3.44]	GO:0005524//molecular_function ATP binding;GO:0016887//molecular_function ATPase activity;GO:0016021//cellular_component integral component of membrane;GO:0042626//molecular_function ATPase activity, coupled to transmembrane movement of substances;GO:0055085//biological_process transmembrane transport	ABC_membrane,ABC_tran	-
	ces-miRn100	Cyp0415610.1	-	-	-	-	-	-
	ces-miRn31	Cyp0414850.1	endonuclease III	-	K01247//DNA-3-methyladenine glycosylase II [EC:3.2.2.21]	GO:0006284//biological_process base-excision repair	HhH-GPD	-
	ces-miRn27	Cyp0414850.1	endonuclease III	-	K01247//DNA-3-methyladenine glycosylase II [EC:3.2.2.21]	GO:0006284//biological_process base-excision repair	HhH-GPD	-
	ces-miRn123	Cyp0414850.1	endonuclease III	-	K01247//DNA-3-methyladenine glycosylase II [EC:3.2.2.21]	GO:0006284//biological_process base-excision repair	HhH-GPD	-
	ces-miR166l-3p_2	Cyp0414850.1	endonuclease III	-	K01247//DNA-3-methyladenine glycosylase II [EC:3.2.2.21]	GO:0006284//biological_process base-excision repair	HhH-GPD	-
	ces-miR166l-3p_1	Cyp0414850.1	endonuclease III	-	K01247//DNA-3-methyladenine glycosylase II [EC:3.2.2.21]	GO:0006284//biological_process base-excision repair	HhH-GPD	-
	ces-miR166k-3p	Cyp0414850.1	endonuclease III	-	K01247//DNA-3-methyladenine glycosylase II [EC:3.2.2.21]	GO:0006284//biological_process base-excision repair	HhH-GPD	-
	ces-miRn46	Cyp0414630.1	Protein of unknown function (DUF563)	-	K18207//protein O-mannose beta-1,4-N-acetylglucosaminyltransferase [EC:2.4.1.312]	GO:0016757//molecular_function transferase activity, transferring glycosyl groups	DUF563	-
	ces-miRn28	Cyp0414510.1	Anion-transporting ATPase	-	K01551//arsenite-transporting ATPase [EC:3.6.3.16]	-	ArsA_ATPase	-
	ces-miRn52	Cyp0412840.1	epoxide hydrolase	-	-	GO:0003824//molecular_function catalytic activity	Abhydrolase_1,Abhydrolase_6	-
	ces-miRn4	Cyp0412250.1	WEB family	-	-	-	-	-
	ces-miR166h-5p	Cyp0411350.1	Germin-like protein	-	-	GO:0045735//molecular_function nutrient reservoir activity;GO:0030145//molecular_function manganese ion binding	Cupin_1	-
	ces-miRn20	Cyp0411000.1	Calcium-dependent protein kinase	-	K13412//calcium-dependent protein kinase [EC:2.7.11.1]	GO:0004672//molecular_function protein kinase activity;GO:0005524//molecular_function ATP binding;GO:0006468//biological_process protein phosphorylation;GO:0005509//molecular_function calcium ion binding	EF-hand_1,EF-hand_5,EF-hand_7,EF-hand_8,Pkinase	-
	ces-miRn46	Cyp0409540.1	Protein of unknown function (DUF563)	-	K18207//protein O-mannose beta-1,4-N-acetylglucosaminyltransferase [EC:2.4.1.312]	GO:0016757//molecular_function transferase activity, transferring glycosyl groups	DUF563	-
	ces-miRn44	Cyp0408020.1	mediator of RNA polymerase II transcription subunit	-	-	-	-	-
	ces-miRn43	Cyp0407720.1	-	-	-	GO:0005516//molecular_function calmodulin binding;GO:0006950//biological_process response to stress	-	-
	ces-miRn4	Cyp0407360.1	WEB family	-	-	-	-	-
	ces-miRn113	Cyp0406180.1	Pentacotripeptide-repeat region of PRORP	-	-	-	PPR,PPR_2,PPR_3	-
	ces-miRn104	Cyp0406130.1	YT521-B-like domain	ECT7	K20102//YTH domain-containing family protein	GO:0003723//molecular_function RNA binding	YTH	-
	ces-miRn104	Cyp0406110.1	YT521-B-like domain	ECT7	K20102//YTH domain-containing family protein	GO:0003723//molecular_function RNA binding	YTH	-
	ces-miRn116	Cyp0405610.1	-	-	-	GO:0046983//molecular_function protein dimerization activity	DUF659,Dimer_Tnp_hAT	-
	ces-miRn81	Cyp0404730.1	SBP domain	SPL9	-	GO:0003677//molecular_function DNA binding;GO:0005634//cellular_component nucleus	SBP	SBP
	ces-miRn117	Cyp0404730.1	SBP domain	SPL9	-	GO:0003677//molecular_function DNA binding;GO:0005634//cellular_component nucleus	SBP	SBP
	ces-miR529-5p	Cyp0404730.1	SBP domain	SPL9	-	GO:0003677//molecular_function DNA binding;GO:0005634//cellular_component nucleus	SBP	SBP
	ces-miR159b-3p	Cyp0404230.1	gag-polypeptide of LTR copia-type	-	-	-	Retrotran_gag_2	-
	ces-miRn30	Cyp0403460.1	Type I phosphodiesterase / nucleotide pyrophosphatase	-	K05310//ethanolaminephosphotransferase [EC:2.7.-.-]	GO:0003824//molecular_function catalytic activity	Phosphodiest	-
	ces-miRn149	Cyp0402040.1	Belongs to the cyclin family	-	K18812//cyclin D6, plant	GO:0005634//cellular_component nucleus;GO:0051726//biological_process regulation of cell cycle	Cyclin_C,Cyclin_N	-
	ces-miRn87	Cyp0401160.1	DnaB-like helicase C terminal domain	-	K10871//RAD51-like protein 3	GO:0003677//molecular_function DNA binding;GO:0005524//molecular_function ATP binding;GO:0006281//biological_process DNA repair;GO:0008094//molecular_function DNA-dependent ATPase activity	Rad51	-
	ces-miRn39	Cyp0400550.1	MIZ/SP-RING zinc finger	SIZ1	-	GO:0005634//cellular_component nucleus;GO:0016049//biological_process cell growth;GO:0016925//biological_process protein sumoylation;GO:0019789//molecular_function SUMO transferase activity;GO:0031668//biological_process cellular response to extracellular stimulus;GO:0008270//molecular_function zinc ion binding	PHD,SAP,zf-MIZ	-
	ces-miRn35	Cyp0400550.1	MIZ/SP-RING zinc finger	SIZ1	-	GO:0005634//cellular_component nucleus;GO:0016049//biological_process cell growth;GO:0016925//biological_process protein sumoylation;GO:0019789//molecular_function SUMO transferase activity;GO:0031668//biological_process cellular response to extracellular stimulus;GO:0008270//molecular_function zinc ion binding	PHD,SAP,zf-MIZ	-
	ces-miRn32	Cyp0400480.1	unsaturated fatty acid metabolic process	-	K10257//acyl-lipid omega-3 desaturase [EC:1.14.19.25 1.14.19.35 1.14.19.36]	GO:0006629//biological_process lipid metabolic process;GO:0016717//molecular_function oxidoreductase activity, acting on paired donors, with oxidation of a pair of donors resulting in the reduction of molecular oxygen to two molecules of water;GO:0055114//biological_process oxidation-reduction process	DUF3474,FA_desaturase	-
	ces-miRn48	Cyp0396850.1	Aldo/keto reductase family	-	-	GO:0016491//molecular_function oxidoreductase activity;GO:0055114//biological_process oxidation-reduction process	Aldo_ket_red	-
	ces-miRn149	Cyp0395900.1	Exostosin family	-	-	GO:0006486//biological_process protein glycosylation;GO:0016757//molecular_function transferase activity, transferring glycosyl groups	Exostosin	-
	ces-miRn44	Cyp0395510.1	Receptor-like serine threonine-protein kinase SD1-8	-	-	GO:0004672//molecular_function protein kinase activity;GO:0005524//molecular_function ATP binding;GO:0006468//biological_process protein phosphorylation	B_lectin,DUF3403,DUF3660,PAN_2,Pkinase_Tyr,S_locus_glycop	-
	ces-miRn62	Cyp0395030.1	-	-	-	-	-	-
	ces-miRn109	Cyp0394670.1	Protein of unknown function (DUF1005)	-	-	-	DUF1005	-
	ces-miRn61	Cyp0394230.1	Domain of unknown function (DUF4220)	-	-	-	DUF4220,DUF594	-
	ces-miRn60	Cyp0394230.1	Domain of unknown function (DUF4220)	-	-	-	DUF4220,DUF594	-
	ces-miR166h-5p	Cyp0393480.1	Germin-like protein	-	-	GO:0045735//molecular_function nutrient reservoir activity;GO:0030145//molecular_function manganese ion binding	Cupin_1	-
	ces-miRn41	Cyp0390100.1	Heavy-metal-associated domain	-	-	GO:0030001//biological_process metal ion transport;GO:0046872//molecular_function metal ion binding	HMA	-
	ces-miRn3	Cyp0388960.1	Auxin response factors (ARFs) are transcriptional factors that bind specifically to the DNA sequence 5'-TGTCTC-3' found in the auxin-responsive promoter elements (AuxREs)	-	-	GO:0003677//molecular_function DNA binding;GO:0005515//molecular_function protein binding;GO:0005634//cellular_component nucleus;GO:0006355//biological_process regulation of transcription, DNA-templated;GO:0009725//biological_process response to hormone	Auxin_resp,B3	ARF
	ces-miR160d-5p	Cyp0388960.1	Auxin response factors (ARFs) are transcriptional factors that bind specifically to the DNA sequence 5'-TGTCTC-3' found in the auxin-responsive promoter elements (AuxREs)	-	-	GO:0003677//molecular_function DNA binding;GO:0005515//molecular_function protein binding;GO:0005634//cellular_component nucleus;GO:0006355//biological_process regulation of transcription, DNA-templated;GO:0009725//biological_process response to hormone	Auxin_resp,B3	ARF
	ces-miRn37	Cyp0388650.1	Belongs to the UDP-glycosyltransferase family	-	-	GO:0008152//biological_process metabolic process;GO:0016758//molecular_function transferase activity, transferring hexosyl groups	UDPGT	-
	ces-miRn73	Cyp0388450.1	Belongs to the multi antimicrobial extrusion (MATE) (TC 2.A.66.1) family	-	K03327//multidrug resistance protein, MATE family	GO:0006855//biological_process drug transmembrane transport;GO:0015238//molecular_function drug transmembrane transporter activity;GO:0015297//molecular_function antiporter activity;GO:0016020//cellular_component membrane;GO:0055085//biological_process transmembrane transport	MatE	-
	ces-miRn123	Cyp0388320.1	Inorganic phosphate transporter	-	K08176//MFS transporter, PHS family, inorganic phosphate transporter	GO:0016021//cellular_component integral component of membrane;GO:0022857//molecular_function transmembrane transporter activity;GO:0055085//biological_process transmembrane transport	Sugar_tr	-
	ces-miRn59	Cyp0388280.1	Anthocyanin 5-aromatic acyltransferase	-	-	GO:0016747//molecular_function transferase activity, transferring acyl groups other than amino-acyl groups	Transferase	-
	ces-miRn7	Cyp0387470.1	Belongs to the nonaspanin (TM9SF) (TC 9.A.2) family	-	K17086//transmembrane 9 superfamily member 2/4	GO:0016021//cellular_component integral component of membrane	EMP70	-
	ces-miRn121	Cyp0387240.1	CAAD domains of cyanobacterial aminoacyl-tRNA synthetase	-	-	GO:0009579//cellular_component thylakoid	CAAD	-
	ces-miRn4	Cyp0385330.1	WEB family	-	-	-	-	-
	ces-miRn52	Cyp0384770.1	epoxide hydrolase	-	-	GO:0003824//molecular_function catalytic activity	Abhydrolase_1,Abhydrolase_6	-
	ces-miRn44	Cyp0384600.1	mediator of RNA polymerase II transcription subunit	-	-	-	-	-
	ces-miRn28	Cyp0383080.1	Anion-transporting ATPase	-	K01551//arsenite-transporting ATPase [EC:3.6.3.16]	-	ArsA_ATPase	-
	ces-miRn46	Cyp0382960.1	Protein of unknown function (DUF563)	-	K18207//protein O-mannose beta-1,4-N-acetylglucosaminyltransferase [EC:2.4.1.312]	GO:0016757//molecular_function transferase activity, transferring glycosyl groups	DUF563	-
	ces-miR166l-3p_2	Cyp0381820.1	PPR repeat	-	-	-	PPR,PPR_2,PPR_3	-
	ces-miR166k-3p	Cyp0381820.1	PPR repeat	-	-	-	PPR,PPR_2,PPR_3	-
	ces-miRn21	Cyp0381320.1	Belongs to the argonaute family	-	K11593//eukaryotic translation initiation factor 2C	GO:0003676//molecular_function nucleic acid binding;GO:0005515//molecular_function protein binding	ArgoL1,ArgoL2,ArgoMid,ArgoN,Gly-rich_Ago1,PAZ,Piwi	-
	ces-miRn17	Cyp0381320.1	Belongs to the argonaute family	-	K11593//eukaryotic translation initiation factor 2C	GO:0003676//molecular_function nucleic acid binding;GO:0005515//molecular_function protein binding	ArgoL1,ArgoL2,ArgoMid,ArgoN,Gly-rich_Ago1,PAZ,Piwi	-
	ces-miR168a-5p_2	Cyp0381320.1	Belongs to the argonaute family	-	K11593//eukaryotic translation initiation factor 2C	GO:0003676//molecular_function nucleic acid binding;GO:0005515//molecular_function protein binding	ArgoL1,ArgoL2,ArgoMid,ArgoN,Gly-rich_Ago1,PAZ,Piwi	-
	ces-miR168a-5p_1	Cyp0381320.1	Belongs to the argonaute family	-	K11593//eukaryotic translation initiation factor 2C	GO:0003676//molecular_function nucleic acid binding;GO:0005515//molecular_function protein binding	ArgoL1,ArgoL2,ArgoMid,ArgoN,Gly-rich_Ago1,PAZ,Piwi	-
	ces-miRn73	Cyp0381310.1	MYB family transcription factor	-	-	-	Myb_DNA-binding	G2-like
	ces-miRn63	Cyp0381220.1	Belongs to the major facilitator superfamily. Sugar transporter (TC 2.A.1.1) family	TMT2	-	GO:0016021//cellular_component integral component of membrane;GO:0022857//molecular_function transmembrane transporter activity;GO:0055085//biological_process transmembrane transport;GO:0016020//cellular_component membrane	Sugar_tr	-
	ces-miRn95	Cyp0380160.1	GATA transcription factor	-	-	GO:0003700//molecular_function DNA-binding transcription factor activity;GO:0006355//biological_process regulation of transcription, DNA-templated;GO:0008270//molecular_function zinc ion binding;GO:0043565//molecular_function sequence-specific DNA binding	ASXH,GATA,RPN13_C	GATA
	ces-miRn84	Cyp0379880.1	CAAD domains of cyanobacterial aminoacyl-tRNA synthetase	-	-	GO:0009579//cellular_component thylakoid	CAAD	-
	ces-miRn30	Cyp0379710.1	Type I phosphodiesterase / nucleotide pyrophosphatase	-	K05310//ethanolaminephosphotransferase [EC:2.7.-.-]	GO:0003824//molecular_function catalytic activity	Phosphodiest	-
	ces-miRn83	Cyp0377920.1	Belongs to the peptidase A1 family	-	-	GO:0004190//molecular_function aspartic-type endopeptidase activity;GO:0006508//biological_process proteolysis	TAXi_C,TAXi_N	-
	ces-miRn38	Cyp0376860.1	Adenine phosphoribosyltransferase	-	K00759//adenine phosphoribosyltransferase [EC:2.4.2.7]	GO:0009116//biological_process nucleoside metabolic process	Pribosyltran	-
	ces-miRn89	Cyp0376430.1	Ras of Complex, Roc, domain of DAPkinase	-	K07933//Rab-like protein 3	GO:0003924//molecular_function GTPase activity;GO:0005525//molecular_function GTP binding	Ras,Roc	-
	ces-miRn122	Cyp0374480.1	Belongs to the protein kinase superfamily	-	-	GO:0004672//molecular_function protein kinase activity;GO:0005524//molecular_function ATP binding;GO:0006468//biological_process protein phosphorylation	-	-
	ces-miRn25	Cyp0373030.1	aminodeoxychorismate synthase	-	K13950//para-aminobenzoate synthetase [EC:2.6.1.85]	GO:0009058//biological_process biosynthetic process	Anth_synt_I_N,Chorismate_bind,GATase	-
	ces-miRn65	Cyp0368660.1	3'-5' exonuclease	-	-	GO:0003676//molecular_function nucleic acid binding;GO:0006139//biological_process nucleobase-containing compound metabolic process;GO:0008408//molecular_function 3'-5' exonuclease activity	DNA_pol_A_exo1	-
	ces-miRn44	Cyp0368360.1	G-type lectin S-receptor-like serine threonine-protein kinase	-	-	GO:0004672//molecular_function protein kinase activity;GO:0005524//molecular_function ATP binding;GO:0006468//biological_process protein phosphorylation	B_lectin,DUF3403,PAN_2,Pkinase,Pkinase_Tyr	-
	ces-miRn30	Cyp0367580.1	Belongs to the protein kinase superfamily. Ser Thr protein kinase family	-	-	GO:0004672//molecular_function protein kinase activity;GO:0005524//molecular_function ATP binding;GO:0006468//biological_process protein phosphorylation;GO:0005515//molecular_function protein binding	LRRNT_2,LRR_1,LRR_8,Pkinase,Pkinase_Tyr	-
	ces-miRn109	Cyp0367510.1	Protein of unknown function (DUF1005)	-	-	-	DUF1005	-
	ces-miRn24	Cyp0367460.1	Belongs to the cytochrome P450 family	-	-	GO:0005506//molecular_function iron ion binding;GO:0016705//molecular_function oxidoreductase activity, acting on paired donors, with incorporation or reduction of molecular oxygen;GO:0020037//molecular_function heme binding;GO:0055114//biological_process oxidation-reduction process	p450	-
	ces-miRn61	Cyp0367060.1	-	-	-	-	-	-
	ces-miRn60	Cyp0367060.1	-	-	-	-	-	-
	ces-miRn53	Cyp0366450.1	disease resistance protein	-	-	GO:0005515//molecular_function protein binding;GO:0043531//molecular_function ADP binding	LRR_8,NB-ARC	-
	ces-miR156b-3p	Cyp0366270.1	GTPase that plays an essential role in the late steps of ribosome biogenesis	-	-	GO:0005525//molecular_function GTP binding	KH_dom-like,MMR_HSR1	-
	ces-miR171c-5p	Cyp0364420.1	Potassium channel	-	K05389//potassium channel subfamily K, other eukaryote	GO:0005509//molecular_function calcium ion binding;GO:0005267//molecular_function potassium channel activity;GO:0016020//cellular_component membrane;GO:0071805//biological_process potassium ion transmembrane transport	Ion_trans_2	-
	ces-miRn13	Cyp0363020.1	Glycosyl-transferase family 4	-	-	-	Glyco_trans_4_5,Glycos_transf_1	-
	ces-miR171c-5p	Cyp0360630.1	Potassium channel	-	K05389//potassium channel subfamily K, other eukaryote	GO:0005509//molecular_function calcium ion binding;GO:0005267//molecular_function potassium channel activity;GO:0016020//cellular_component membrane;GO:0071805//biological_process potassium ion transmembrane transport	Ion_trans_2	-
	ces-miRn6	Cyp0360280.1	-	-	-	-	-	-
	ces-miR156b-3p	Cyp0358730.1	GTPase that plays an essential role in the late steps of ribosome biogenesis	-	-	GO:0005525//molecular_function GTP binding	KH_dom-like,MMR_HSR1	-
	ces-miRn53	Cyp0358530.1	NB-ARC domain	-	-	GO:0005515//molecular_function protein binding;GO:0043531//molecular_function ADP binding	NB-ARC	-
	ces-miR171c-5p	Cyp0357550.1	Potassium channel	-	K05389//potassium channel subfamily K, other eukaryote	GO:0005267//molecular_function potassium channel activity;GO:0016020//cellular_component membrane;GO:0071805//biological_process potassium ion transmembrane transport;GO:0005509//molecular_function calcium ion binding	Ion_trans_2	-
	ces-miR156b-3p	Cyp0355680.1	GTPase that plays an essential role in the late steps of ribosome biogenesis	-	-	GO:0005525//molecular_function GTP binding	KH_dom-like,MMR_HSR1	-
	ces-miRn53	Cyp0355500.1	NB-ARC domain	-	-	GO:0005515//molecular_function protein binding;GO:0043531//molecular_function ADP binding	NB-ARC	-
	ces-miRn73	Cyp0354970.1	Belongs to the multi antimicrobial extrusion (MATE) (TC 2.A.66.1) family	-	K03327//multidrug resistance protein, MATE family	GO:0006855//biological_process drug transmembrane transport;GO:0015238//molecular_function drug transmembrane transporter activity;GO:0015297//molecular_function antiporter activity;GO:0016020//cellular_component membrane;GO:0055085//biological_process transmembrane transport	MatE	-
	ces-miRn37	Cyp0354770.1	Belongs to the UDP-glycosyltransferase family	-	-	-	UDPGT	-
	ces-miRn3	Cyp0354500.1	Auxin response factors (ARFs) are transcriptional factors that bind specifically to the DNA sequence 5'-TGTCTC-3' found in the auxin-responsive promoter elements (AuxREs)	-	-	GO:0003677//molecular_function DNA binding;GO:0005515//molecular_function protein binding;GO:0005634//cellular_component nucleus;GO:0006355//biological_process regulation of transcription, DNA-templated;GO:0009725//biological_process response to hormone	Auxin_resp,B3	ARF
	ces-miR160d-5p	Cyp0354500.1	Auxin response factors (ARFs) are transcriptional factors that bind specifically to the DNA sequence 5'-TGTCTC-3' found in the auxin-responsive promoter elements (AuxREs)	-	-	GO:0003677//molecular_function DNA binding;GO:0005515//molecular_function protein binding;GO:0005634//cellular_component nucleus;GO:0006355//biological_process regulation of transcription, DNA-templated;GO:0009725//biological_process response to hormone	Auxin_resp,B3	ARF
	ces-miRn25	Cyp0353620.1	Permease family	-	-	GO:0016020//cellular_component membrane;GO:0022857//molecular_function transmembrane transporter activity;GO:0055085//biological_process transmembrane transport	Xan_ur_permease	-
	ces-miRn49	Cyp0352710.1	Signal peptide peptidase-like	-	K09597//signal peptide peptidase-like 2B [EC:3.4.23.-]	GO:0004190//molecular_function aspartic-type endopeptidase activity;GO:0016021//cellular_component integral component of membrane	PA,Peptidase_A22B	-
	ces-miR168a-3p	Cyp0351690.1	May participate in a complex which severs microtubules in an ATP-dependent manner. Microtubule severing may promote rapid reorganization of cellular microtubule arrays	-	K18643//katanin p80 WD40 repeat-containing subunit B1	GO:0005515//molecular_function protein binding	Katanin_con80,WD40	-
	ces-miRn50	Cyp0348400.1	belongs to the protein kinase superfamily	PPCK4	-	GO:0004672//molecular_function protein kinase activity;GO:0005524//molecular_function ATP binding;GO:0006468//biological_process protein phosphorylation	Pkinase	-
	ces-miRn81	Cyp0347520.1	SBP domain	SPL9	-	GO:0003677//molecular_function DNA binding;GO:0005634//cellular_component nucleus	SBP	SBP
	ces-miRn117	Cyp0347520.1	SBP domain	SPL9	-	GO:0003677//molecular_function DNA binding;GO:0005634//cellular_component nucleus	SBP	SBP
	ces-miR529-5p	Cyp0347520.1	SBP domain	SPL9	-	GO:0003677//molecular_function DNA binding;GO:0005634//cellular_component nucleus	SBP	SBP
	ces-miRn116	Cyp0346660.1	-	-	-	GO:0046983//molecular_function protein dimerization activity	DUF659,Dimer_Tnp_hAT	-
	ces-miRn104	Cyp0346160.1	YT521-B-like domain	ECT7	K20102//YTH domain-containing family protein	GO:0003723//molecular_function RNA binding	YTH	-
	ces-miRn64	Cyp0343830.1	carotenoid dioxygenase activity	CCD4a	K09840//9-cis-epoxycarotenoid dioxygenase [EC:1.13.11.51]	GO:0016702//molecular_function oxidoreductase activity, acting on single donors with incorporation of molecular oxygen, incorporation of two atoms of oxygen;GO:0055114//biological_process oxidation-reduction process	RPE65	-
	ces-miR168a-5p_3	Cyp0343600.1	Actin-fragmin kinase, catalytic	-	K14165//atypical dual specificity phosphatase [EC:3.1.3.16 3.1.3.48]	GO:0006470//biological_process protein dephosphorylation;GO:0008138//molecular_function protein tyrosine/serine/threonine phosphatase activity;GO:0004721//molecular_function phosphoprotein phosphatase activity;GO:0009737//biological_process response to abscisic acid;GO:0043622//biological_process cortical microtubule organization;GO:0016311//biological_process dephosphorylation;GO:0016791//molecu…	Act-Frag_cataly,DSPc	-
	ces-miRn18	Cyp0342900.1	ADP binding	-	-	GO:0043531//molecular_function ADP binding	NB-ARC	-
	ces-miRn25	Cyp0341350.1	Pectinesterase	-	-	GO:0005618//cellular_component cell wall;GO:0030599//molecular_function pectinesterase activity;GO:0042545//biological_process cell wall modification	Pectinesterase	-
	ces-miRn104	Cyp0341120.1	YT521-B-like domain	ECT7	K20102//YTH domain-containing family protein	GO:0003723//molecular_function RNA binding	YTH	-
	ces-miRn81	Cyp0339760.1	SBP domain	SPL9	-	GO:0003677//molecular_function DNA binding;GO:0005634//cellular_component nucleus	SBP	SBP
	ces-miRn117	Cyp0339760.1	SBP domain	SPL9	-	GO:0003677//molecular_function DNA binding;GO:0005634//cellular_component nucleus	SBP	SBP
	ces-miR529-5p	Cyp0339760.1	SBP domain	SPL9	-	GO:0003677//molecular_function DNA binding;GO:0005634//cellular_component nucleus	SBP	SBP
	ces-miRn121	Cyp0338540.1	Reverse transcriptase (RNA-dependent DNA polymerase)	-	-	-	RVT_1	-
	ces-miRn29	Cyp0337640.1	-	-	-	-	-	-
	ces-miRn89	Cyp0334400.1	Ras of Complex, Roc, domain of DAPkinase	-	K07933//Rab-like protein 3	GO:0003924//molecular_function GTPase activity;GO:0005525//molecular_function GTP binding	Ras,Roc	-
	ces-miRn13	Cyp0334050.1	Glycosyl-transferase family 4	-	-	-	Glyco_trans_4_5,Glycos_transf_1	-
	ces-miR156c-3p	Cyp0331830.1	ankyrin repeats	-	-	GO:0005515//molecular_function protein binding	Ank,Ank_2,Ank_4,Ank_5	-
	ces-miRn22	Cyp0330160.1	-	-	-	-	-	-
	ces-miRn8	Cyp0329600.1	Belongs to the Frigida family	-	-	-	Frigida	-
	ces-miRn47	Cyp0324600.1	O-methyltransferase	-	-	GO:0008171//molecular_function O-methyltransferase activity	Methyltransf_3	-
	ces-miRn6	Cyp0323790.1	Hydrolyzes glycerol-phospholipids at the terminal phosphodiesteric bond	-	K01115//phospholipase D1/2 [EC:3.1.4.4]	GO:0003824//molecular_function catalytic activity	C2,PLD_C,PLDc	-
	ces-miRn93	Cyp0322510.1	Belongs to the AAA ATPase family	-	K03798//cell division protease FtsH [EC:3.4.24.-]	GO:0005524//molecular_function ATP binding;GO:0004222//molecular_function metalloendopeptidase activity;GO:0006508//biological_process proteolysis	AAA,FtsH_ext,Peptidase_M41	-
	ces-miRn24	Cyp0322150.1	Permease family	-	K06901//putative MFS transporter, AGZA family, xanthine/uracil permease	GO:0005345//molecular_function purine nucleobase transmembrane transporter activity;GO:0006863//biological_process purine nucleobase transport;GO:0016020//cellular_component membrane;GO:0022857//molecular_function transmembrane transporter activity;GO:0055085//biological_process transmembrane transport	Xan_ur_permease	-
	ces-miR396b-5p_2	Cyp0322150.1	Permease family	-	K06901//putative MFS transporter, AGZA family, xanthine/uracil permease	GO:0005345//molecular_function purine nucleobase transmembrane transporter activity;GO:0006863//biological_process purine nucleobase transport;GO:0016020//cellular_component membrane;GO:0022857//molecular_function transmembrane transporter activity;GO:0055085//biological_process transmembrane transport	Xan_ur_permease	-
	ces-miRn113	Cyp0321030.1	Poly(A) polymerase central domain	-	K14376//poly(A) polymerase [EC:2.7.7.19]	GO:0004652//molecular_function polynucleotide adenylyltransferase activity;GO:0005634//cellular_component nucleus;GO:0043631//biological_process RNA polyadenylation;GO:0016779//molecular_function nucleotidyltransferase activity;GO:0003723//molecular_function RNA binding	NTP_transf_2,PAP_RNA-bind,PAP_central	-
	ces-miR159f-5p_2	Cyp0320390.1	-	-	-	-	-	-
	ces-miRn62	Cyp0318490.1	Belongs to the flavoprotein pyridine nucleotide cytochrome reductase family	-	K00326//cytochrome-b5 reductase [EC:1.6.2.2]	GO:0016491//molecular_function oxidoreductase activity;GO:0055114//biological_process oxidation-reduction process	FAD_binding_6,NAD_binding_1	-
	ces-miRn118	Cyp0316840.1	ABC1 family	-	K08869//aarF domain-containing kinase	GO:0004672//molecular_function protein kinase activity;GO:0005524//molecular_function ATP binding;GO:0006468//biological_process protein phosphorylation	ABC1,APH	-
	ces-miR156c-3p	Cyp0315140.1	-	-	-	-	-	-
	ces-miR396b-5p_1	Cyp0312850.1	U-box domain-containing protein	-	-	GO:0005515//molecular_function protein binding;GO:0004842//molecular_function ubiquitin-protein transferase activity;GO:0016567//biological_process protein ubiquitination	Arm,U-box	-
	ces-miRn83	Cyp0312600.1	2-C-methyl-D-erythritol 4-phosphate cytidylyltransferase	ISPD	K00991//2-C-methyl-D-erythritol 4-phosphate cytidylyltransferase [EC:2.7.7.60]	GO:0070567//molecular_function cytidylyltransferase activity	IspD	-
	ces-miRn123	Cyp0311850.1	pentatricopeptide	-	-	-	PPR,PPR_1,PPR_2,PPR_3	-
	ces-miRn138	Cyp0311750.1	Inorganic phosphate transporter	-	K08176//MFS transporter, PHS family, inorganic phosphate transporter	GO:0016021//cellular_component integral component of membrane;GO:0022857//molecular_function transmembrane transporter activity;GO:0055085//biological_process transmembrane transport	Sugar_tr	-
	ces-miRn24	Cyp0311610.1	Permease family	-	K06901//putative MFS transporter, AGZA family, xanthine/uracil permease	GO:0005345//molecular_function purine nucleobase transmembrane transporter activity;GO:0006863//biological_process purine nucleobase transport;GO:0016020//cellular_component membrane;GO:0022857//molecular_function transmembrane transporter activity;GO:0055085//biological_process transmembrane transport	Xan_ur_permease	-
	ces-miR396b-5p_2	Cyp0311610.1	Permease family	-	K06901//putative MFS transporter, AGZA family, xanthine/uracil permease	GO:0005345//molecular_function purine nucleobase transmembrane transporter activity;GO:0006863//biological_process purine nucleobase transport;GO:0016020//cellular_component membrane;GO:0022857//molecular_function transmembrane transporter activity;GO:0055085//biological_process transmembrane transport	Xan_ur_permease	-
	ces-miR159f-5p_2	Cyp0310020.1	-	-	-	-	-	-
	ces-miRn40	Cyp0308320.1	Anthranilate N-benzoyltransferase protein	-	K13065//shikimate O-hydroxycinnamoyltransferase [EC:2.3.1.133]	GO:0016747//molecular_function transferase activity, transferring acyl groups other than amino-acyl groups	Transferase	-
	ces-miRn88	Cyp0307840.1	disease resistance	-	-	GO:0043531//molecular_function ADP binding	NB-ARC	-
	ces-miRn19	Cyp0307060.1	LRR receptor-like serine threonine-protein kinase	-	K04730//interleukin-1 receptor-associated kinase 1 [EC:2.7.11.1]	GO:0005515//molecular_function protein binding;GO:0004672//molecular_function protein kinase activity;GO:0005524//molecular_function ATP binding;GO:0006468//biological_process protein phosphorylation	LRRNT_2,LRR_1,LRR_4,LRR_8,Pkinase,Pkinase_Tyr	-
	ces-miR168a-5p_3	Cyp0307040.1	Actin-fragmin kinase, catalytic	-	K14165//atypical dual specificity phosphatase [EC:3.1.3.16 3.1.3.48]	GO:0016311//biological_process dephosphorylation;GO:0016791//molecular_function phosphatase activity;GO:0006470//biological_process protein dephosphorylation;GO:0008138//molecular_function protein tyrosine/serine/threonine phosphatase activity;GO:0004721//molecular_function phosphoprotein phosphatase activity;GO:0009737//biological_process response to abscisic acid;GO:0043622//biological_process …	Act-Frag_cataly,DSPc	-
	ces-miRn64	Cyp0306790.1	carotenoid dioxygenase activity	CCD4a	K09840//9-cis-epoxycarotenoid dioxygenase [EC:1.13.11.51]	GO:0016702//molecular_function oxidoreductase activity, acting on single donors with incorporation of molecular oxygen, incorporation of two atoms of oxygen;GO:0055114//biological_process oxidation-reduction process	RPE65	-
	ces-miRn107	Cyp0302770.1	OB-fold nucleic acid binding domain	-	-	-	tRNA_anti-codon	-
	ces-miRn62	Cyp0302440.1	Belongs to the flavoprotein pyridine nucleotide cytochrome reductase family	-	K00326//cytochrome-b5 reductase [EC:1.6.2.2]	GO:0016491//molecular_function oxidoreductase activity;GO:0055114//biological_process oxidation-reduction process	FAD_binding_6,NAD_binding_1	-
	ces-miRn41	Cyp0299520.1	ABC transporter transmembrane region	-	K05658//ATP-binding cassette, subfamily B (MDR/TAP), member 1 [EC:3.6.3.44]	GO:0005524//molecular_function ATP binding;GO:0016887//molecular_function ATPase activity;GO:0016021//cellular_component integral component of membrane;GO:0042626//molecular_function ATPase activity, coupled to transmembrane movement of substances;GO:0055085//biological_process transmembrane transport	ABC_membrane,ABC_tran	-
	ces-miRn106	Cyp0299450.1	-	-	-	-	-	-
	ces-miR168a-5p_3	Cyp0298550.1	-	-	-	-	-	-
	ces-miRn42	Cyp0296900.1	Belongs to the glycosyltransferase 2 family	-	-	GO:0016020//cellular_component membrane;GO:0016760//molecular_function cellulose synthase (UDP-forming) activity;GO:0030244//biological_process cellulose biosynthetic process	Cellulose_synt	-
	ces-miRn15	Cyp0295900.1	Cell Division	-	K13525//transitional endoplasmic reticulum ATPase	GO:0005524//molecular_function ATP binding	AAA,CDC48_2,CDC48_N	-
	ces-miRn87	Cyp0295470.1	GDSL esterase lipase	-	-	-	Lipase_GDSL	-
	ces-miRn149	Cyp0294800.1	Sodium/hydrogen exchanger family	-	-	GO:0006812//biological_process cation transport;GO:0015299//molecular_function solute:proton antiporter activity;GO:0016021//cellular_component integral component of membrane;GO:0055085//biological_process transmembrane transport	Na_H_Exchanger	-
	ces-miR156c-3p	Cyp0294330.1	-	-	-	-	-	-
	ces-miR396b-5p_1	Cyp0291840.1	U-box domain-containing protein	-	-	GO:0005515//molecular_function protein binding;GO:0004842//molecular_function ubiquitin-protein transferase activity;GO:0016567//biological_process protein ubiquitination	Arm,U-box	-
	ces-miRn83	Cyp0291600.1	2-C-methyl-D-erythritol 4-phosphate cytidylyltransferase	ISPD	K00991//2-C-methyl-D-erythritol 4-phosphate cytidylyltransferase [EC:2.7.7.60]	GO:0070567//molecular_function cytidylyltransferase activity	IspD	-
	ces-miRn123	Cyp0290860.1	pentatricopeptide	-	-	-	PPR,PPR_1,PPR_2,PPR_3	-
	ces-miRn138	Cyp0290780.1	Inorganic phosphate transporter	-	K08176//MFS transporter, PHS family, inorganic phosphate transporter	GO:0016021//cellular_component integral component of membrane;GO:0022857//molecular_function transmembrane transporter activity;GO:0055085//biological_process transmembrane transport	Sugar_tr	-
	ces-miRn1	Cyp0289500.1	DNA-binding domain in plant proteins such as APETALA2 and EREBPs	-	K09284//AP2-like factor, euAP2 lineage	GO:0003700//molecular_function DNA-binding transcription factor activity;GO:0006355//biological_process regulation of transcription, DNA-templated;GO:0007275//biological_process multicellular organism development	AP2	AP2
	ces-miRn4	Cyp0285530.1	Belongs to the mitochondrial carrier (TC 2.A.29) family	-	-	-	DUF647,Mito_carr	-
	ces-miRn78	Cyp0285520.1	Ferric reductase like transmembrane component	-	K13447//respiratory burst oxidase [EC:1.6.3.- 1.11.1.-]	GO:0016491//molecular_function oxidoreductase activity;GO:0055114//biological_process oxidation-reduction process;GO:0016020//cellular_component membrane	FAD_binding_8,Ferric_reduct,NADPH_Ox,NAD_binding_6	-
	ces-miRn77	Cyp0284730.1	PPR repeat	-	-	-	PPR,PPR_1,PPR_2	-
	ces-miR159f-5p_2	Cyp0284730.1	PPR repeat	-	-	-	PPR,PPR_1,PPR_2	-
	ces-miR159f-5p_1	Cyp0284730.1	PPR repeat	-	-	-	PPR,PPR_1,PPR_2	-
	ces-miRn3	Cyp0282640.1	Auxin response factors (ARFs) are transcriptional factors that bind specifically to the DNA sequence 5'-TGTCTC-3' found in the auxin-responsive promoter elements (AuxREs)	-	-	GO:0003677//molecular_function DNA binding;GO:0005634//cellular_component nucleus;GO:0006355//biological_process regulation of transcription, DNA-templated;GO:0009725//biological_process response to hormone;GO:0005515//molecular_function protein binding	Auxin_resp,B3	ARF
	ces-miR160d-5p	Cyp0282640.1	Auxin response factors (ARFs) are transcriptional factors that bind specifically to the DNA sequence 5'-TGTCTC-3' found in the auxin-responsive promoter elements (AuxREs)	-	-	GO:0003677//molecular_function DNA binding;GO:0005634//cellular_component nucleus;GO:0006355//biological_process regulation of transcription, DNA-templated;GO:0009725//biological_process response to hormone;GO:0005515//molecular_function protein binding	Auxin_resp,B3	ARF
	ces-miR166l-3p_2	Cyp0281570.1	Tetratricopeptide repeat protein 4 homolog	-	-	GO:0005515//molecular_function protein binding	TPR_19,TPR_8	-
	ces-miR166l-3p_1	Cyp0281570.1	Tetratricopeptide repeat protein 4 homolog	-	-	GO:0005515//molecular_function protein binding	TPR_19,TPR_8	-
	ces-miR166k-3p	Cyp0281570.1	Tetratricopeptide repeat protein 4 homolog	-	-	GO:0005515//molecular_function protein binding	TPR_19,TPR_8	-
	ces-miR393b-5p	Cyp0281170.1	Transport inhibitor response 1-like protein Os04g0395600	AFB3	-	GO:0005515//molecular_function protein binding	F-box-like,LRR_6	-
	ces-miRn2	Cyp0276990.1	DNA-binding domain in plant proteins such as APETALA2 and EREBPs	-	K09284//AP2-like factor, euAP2 lineage	GO:0003700//molecular_function DNA-binding transcription factor activity;GO:0006355//biological_process regulation of transcription, DNA-templated;GO:0007275//biological_process multicellular organism development	AP2	AP2
	ces-miRn1	Cyp0276990.1	DNA-binding domain in plant proteins such as APETALA2 and EREBPs	-	K09284//AP2-like factor, euAP2 lineage	GO:0003700//molecular_function DNA-binding transcription factor activity;GO:0006355//biological_process regulation of transcription, DNA-templated;GO:0007275//biological_process multicellular organism development	AP2	AP2
	ces-miRn90	Cyp0275500.1	CAAX amino terminal protease family protein	-	K07052//uncharacterized protein	GO:0016020//cellular_component membrane	Abi	-
	ces-miRn72	Cyp0275210.1	disease resistance	-	-	GO:0043531//molecular_function ADP binding	NB-ARC	-
	ces-miRn68	Cyp0275210.1	disease resistance	-	-	GO:0043531//molecular_function ADP binding	NB-ARC	-
	ces-miRn6	Cyp0274770.1	termination of mitochondrial transcription	-	K15032//mTERF domain-containing protein, mitochondrial	GO:0003690//molecular_function double-stranded DNA binding;GO:0006355//biological_process regulation of transcription, DNA-templated	mTERF	-
	ces-miRn151	Cyp0274280.1	Anthranilate N-benzoyltransferase protein	-	K13065//shikimate O-hydroxycinnamoyltransferase [EC:2.3.1.133]	GO:0016747//molecular_function transferase activity, transferring acyl groups other than amino-acyl groups	Transferase	-
	ces-miRn112	Cyp0273930.1	Belongs to the DHHC palmitoyltransferase family	-	K20032//palmitoyltransferase ZDHHC13/17 [EC:2.3.1.225]	GO:0005515//molecular_function protein binding	Ank,Ank_2,Ank_3,Ank_4,DHHC	-
	ces-miRn115	Cyp0273760.1	-	-	-	-	-	-
	ces-miRn34	Cyp0273520.1	MAC/Perforin domain	-	-	-	MACPF	-
	ces-miRn93	Cyp0272780.1	Regulator of Vps4 activity in the MVB pathway	-	K19476//vacuolar protein sorting-associated protein IST1	GO:0015031//biological_process protein transport	Ist1	-
	ces-miRn77	Cyp0270890.1	PPR repeat	-	-	-	PPR,PPR_1,PPR_2	-
	ces-miR159f-5p_2	Cyp0270890.1	PPR repeat	-	-	-	PPR,PPR_1,PPR_2	-
	ces-miR159f-5p_1	Cyp0270890.1	PPR repeat	-	-	-	PPR,PPR_1,PPR_2	-
	ces-miRn78	Cyp0270060.1	Ferric reductase like transmembrane component	-	K13447//respiratory burst oxidase [EC:1.6.3.- 1.11.1.-]	GO:0016491//molecular_function oxidoreductase activity;GO:0055114//biological_process oxidation-reduction process;GO:0016020//cellular_component membrane	FAD_binding_8,Ferric_reduct,NADPH_Ox,NAD_binding_6	-
	ces-miRn120	Cyp0268700.1	Sel1-like repeats.	-	K14026//SEL1 protein	-	Sel1,TPR_3	-
	ces-miR157d-3p	Cyp0268700.1	Sel1-like repeats.	-	K14026//SEL1 protein	-	Sel1,TPR_3	-
	ces-miRn114	Cyp0268290.1	-	-	-	GO:0006355//biological_process regulation of transcription, DNA-templated	-	FAR1
	ces-miRn121	Cyp0266860.1	Belongs to the cytochrome P450 family	-	-	GO:0005506//molecular_function iron ion binding;GO:0016705//molecular_function oxidoreductase activity, acting on paired donors, with incorporation or reduction of molecular oxygen;GO:0020037//molecular_function heme binding;GO:0055114//biological_process oxidation-reduction process	p450	-
	ces-miRn15	Cyp0263450.1	Cell Division	-	K13525//transitional endoplasmic reticulum ATPase	GO:0005524//molecular_function ATP binding	AAA,CDC48_2,CDC48_N	-
	ces-miRn129	Cyp0263340.1	Alpha/beta hydrolase family	-	K01054//acylglycerol lipase [EC:3.1.1.23]	-	Hydrolase_4	-
	ces-miRn149	Cyp0262390.1	Sodium/hydrogen exchanger family	-	-	GO:0006812//biological_process cation transport;GO:0015299//molecular_function solute:proton antiporter activity;GO:0016021//cellular_component integral component of membrane;GO:0055085//biological_process transmembrane transport	Na_H_Exchanger	-
	ces-miRn120	Cyp0262250.1	Sel1-like repeats.	-	K14026//SEL1 protein	-	Sel1,TPR_3	-
	ces-miR157d-3p	Cyp0262250.1	Sel1-like repeats.	-	K14026//SEL1 protein	-	Sel1,TPR_3	-
	ces-miRn5	Cyp0262210.1	Regulatory subunit of the dimeric E1 enzyme. E1 activates RUB1 NEDD8 by first adenylating its C-terminal glycine residue with ATP, thereafter linking this residue to the side chain of the catalytic cysteine, yielding a RUB1-ECR1 thioester and free AMP. E1 finally transfers RUB1 to the catalytic cysteine of RCE1	-	K04532//amyloid beta precursor protein binding protein 1	GO:0008641//molecular_function ubiquitin-like modifier activating enzyme activity;GO:0019781//molecular_function NEDD8 activating enzyme activity;GO:0045116//biological_process protein neddylation	ThiF	-
	ces-miRn4	Cyp0260830.1	Belongs to the mitochondrial carrier (TC 2.A.29) family	-	-	-	DUF647,Mito_carr	-
	ces-miRn78	Cyp0260820.1	Ferric reductase like transmembrane component	-	K13447//respiratory burst oxidase [EC:1.6.3.- 1.11.1.-]	GO:0016491//molecular_function oxidoreductase activity;GO:0055114//biological_process oxidation-reduction process;GO:0016020//cellular_component membrane	FAD_binding_8,Ferric_reduct,NADPH_Ox,NAD_binding_6	-
	ces-miRn77	Cyp0259970.1	PPR repeat	-	-	-	PPR,PPR_1,PPR_2	-
	ces-miR159f-5p_2	Cyp0259970.1	PPR repeat	-	-	-	PPR,PPR_1,PPR_2	-
	ces-miR159f-5p_1	Cyp0259970.1	PPR repeat	-	-	-	PPR,PPR_1,PPR_2	-
	ces-miR393b-5p	Cyp0255930.1	Transport inhibitor response 1-like protein Os04g0395600	AFB3	-	GO:0005515//molecular_function protein binding	F-box-like,LRR_6	-
	ces-miRn78	Cyp0255170.1	-	-	-	GO:0043531//molecular_function ADP binding	-	-
	ces-miRn12	Cyp0254810.1	-	-	-	GO:0003677//molecular_function DNA binding;GO:0046983//molecular_function protein dimerization activity	-	-
	ces-miRn12	Cyp0254790.1	-	-	-	GO:0003677//molecular_function DNA binding;GO:0046983//molecular_function protein dimerization activity	-	-
	ces-miRn12	Cyp0254760.1	-	-	-	GO:0003677//molecular_function DNA binding	-	-
	ces-miRn147	Cyp0254510.1	GDSL/SGNH-like Acyl-Esterase family found in Pmr5 and Cas1p	-	-	-	PC-Esterase,PMR5N	-
	ces-miRn2	Cyp0251950.1	DNA-binding domain in plant proteins such as APETALA2 and EREBPs	-	K09284//AP2-like factor, euAP2 lineage	GO:0003700//molecular_function DNA-binding transcription factor activity;GO:0006355//biological_process regulation of transcription, DNA-templated;GO:0007275//biological_process multicellular organism development	AP2	AP2
	ces-miRn1	Cyp0251950.1	DNA-binding domain in plant proteins such as APETALA2 and EREBPs	-	K09284//AP2-like factor, euAP2 lineage	GO:0003700//molecular_function DNA-binding transcription factor activity;GO:0006355//biological_process regulation of transcription, DNA-templated;GO:0007275//biological_process multicellular organism development	AP2	AP2
	ces-miRn16	Cyp0250330.1	Major Facilitator Superfamily	-	-	GO:0016021//cellular_component integral component of membrane;GO:0055085//biological_process transmembrane transport;GO:0005215//molecular_function transporter activity	MFS_1	-
	ces-miRn128	Cyp0248640.1	Pentacotripeptide-repeat region of PRORP	-	-	-	PPR,PPR_1,PPR_2,PPR_3	-
	ces-miR160d-5p	Cyp0247750.1	Poly(A) RNA polymerase	-	-	-	NTP_transf_2	-
	ces-miRn93	Cyp0245590.1	Belongs to the AAA ATPase family	-	K03798//cell division protease FtsH [EC:3.4.24.-]	GO:0005524//molecular_function ATP binding;GO:0004222//molecular_function metalloendopeptidase activity;GO:0006508//biological_process proteolysis	AAA,FtsH_ext,Peptidase_M41	-
	ces-miRn87	Cyp0245460.1	ABC transporter transmembrane region	-	K05658//ATP-binding cassette, subfamily B (MDR/TAP), member 1 [EC:3.6.3.44]	GO:0005524//molecular_function ATP binding;GO:0016021//cellular_component integral component of membrane;GO:0042626//molecular_function ATPase activity, coupled to transmembrane movement of substances;GO:0055085//biological_process transmembrane transport;GO:0016887//molecular_function ATPase activity	ABC_membrane,ABC_tran	-
	ces-miR168a-5p_4	Cyp0243840.1	-	-	-	GO:0003677//molecular_function DNA binding	-	B3
	ces-miRn47	Cyp0243410.1	O-methyltransferase	-	-	GO:0008171//molecular_function O-methyltransferase activity	Methyltransf_3	-
	ces-miRn114	Cyp0242550.1	Belongs to the cytochrome P450 family	-	-	GO:0005506//molecular_function iron ion binding;GO:0016705//molecular_function oxidoreductase activity, acting on paired donors, with incorporation or reduction of molecular oxygen;GO:0020037//molecular_function heme binding;GO:0055114//biological_process oxidation-reduction process	p450	-
	ces-miRn149	Cyp0241830.1	Sodium/hydrogen exchanger family	-	-	GO:0006812//biological_process cation transport;GO:0015299//molecular_function solute:proton antiporter activity;GO:0016021//cellular_component integral component of membrane;GO:0055085//biological_process transmembrane transport	Na_H_Exchanger	-
	ces-miRn15	Cyp0240780.1	Cell Division	-	K13525//transitional endoplasmic reticulum ATPase	GO:0005524//molecular_function ATP binding	AAA,CDC48_2,CDC48_N	-
	ces-miRn42	Cyp0239820.1	Belongs to the glycosyltransferase 2 family	-	-	GO:0016020//cellular_component membrane;GO:0016760//molecular_function cellulose synthase (UDP-forming) activity;GO:0030244//biological_process cellulose biosynthetic process	Cellulose_synt	-
	ces-miRn37	Cyp0239670.1	Zinc finger domain	-	-	-	zf-RanBP	-
	ces-miRn31	Cyp0237730.1	endonuclease III	-	K01247//DNA-3-methyladenine glycosylase II [EC:3.2.2.21]	GO:0006284//biological_process base-excision repair	HhH-GPD	-
	ces-miRn27	Cyp0237730.1	endonuclease III	-	K01247//DNA-3-methyladenine glycosylase II [EC:3.2.2.21]	GO:0006284//biological_process base-excision repair	HhH-GPD	-
	ces-miR166l-3p_2	Cyp0237730.1	endonuclease III	-	K01247//DNA-3-methyladenine glycosylase II [EC:3.2.2.21]	GO:0006284//biological_process base-excision repair	HhH-GPD	-
	ces-miR166l-3p_1	Cyp0237730.1	endonuclease III	-	K01247//DNA-3-methyladenine glycosylase II [EC:3.2.2.21]	GO:0006284//biological_process base-excision repair	HhH-GPD	-
	ces-miR166k-3p	Cyp0237730.1	endonuclease III	-	K01247//DNA-3-methyladenine glycosylase II [EC:3.2.2.21]	GO:0006284//biological_process base-excision repair	HhH-GPD	-
	ces-miRn41	Cyp0236060.1	ABC transporter transmembrane region	-	K05658//ATP-binding cassette, subfamily B (MDR/TAP), member 1 [EC:3.6.3.44]	GO:0005524//molecular_function ATP binding;GO:0016887//molecular_function ATPase activity;GO:0016021//cellular_component integral component of membrane;GO:0042626//molecular_function ATPase activity, coupled to transmembrane movement of substances;GO:0055085//biological_process transmembrane transport	ABC_membrane,ABC_tran	-
	ces-miRn106	Cyp0235970.1	-	-	-	-	-	-
	ces-miRn64	Cyp0235460.1	Protein of unknown function (DUF642)	-	-	-	DUF642	-
	ces-miR168a-5p_3	Cyp0235070.1	Belongs to the heat shock protein 70 family	HSP70	K03283//heat shock 70kDa protein 1/8	-	HSP70,MreB_Mbl	-
	ces-miRn2	Cyp0234230.1	Belongs to the multi antimicrobial extrusion (MATE) (TC 2.A.66.1) family	-	K03327//multidrug resistance protein, MATE family	GO:0006855//biological_process drug transmembrane transport;GO:0015238//molecular_function drug transmembrane transporter activity;GO:0015297//molecular_function antiporter activity;GO:0016020//cellular_component membrane;GO:0055085//biological_process transmembrane transport	MatE	-
	ces-miRn1	Cyp0234230.1	Belongs to the multi antimicrobial extrusion (MATE) (TC 2.A.66.1) family	-	K03327//multidrug resistance protein, MATE family	GO:0006855//biological_process drug transmembrane transport;GO:0015238//molecular_function drug transmembrane transporter activity;GO:0015297//molecular_function antiporter activity;GO:0016020//cellular_component membrane;GO:0055085//biological_process transmembrane transport	MatE	-
	ces-miRn67	Cyp0233820.1	Alpha/beta hydrolase family	-	K07019//uncharacterized protein	-	Abhydrolase_1	-
	ces-miRn95	Cyp0233080.1	Belongs to the protein kinase superfamily. Ser Thr protein kinase family	-	-	GO:0004672//molecular_function protein kinase activity;GO:0005524//molecular_function ATP binding;GO:0006468//biological_process protein phosphorylation;GO:0005515//molecular_function protein binding	LRRNT_2,Pkinase_Tyr	-
	ces-miRn74	Cyp0232890.1	Hydroxyproline-rich glycoprotein family protein	-	-	-	-	-
	ces-miRn16	Cyp0232020.1	SNF2 family N-terminal domain	-	K10875//DNA repair and recombination protein RAD54 and RAD54-like protein [EC:3.6.4.-]	GO:0005524//molecular_function ATP binding	Helicase_C,SNF2_N	-
	ces-miRn86	Cyp0231600.1	Chromatin assembly factor 1 subunit A	-	K10750//chromatin assembly factor 1 subunit A	-	CAF1A	-
	ces-miRn22	Cyp0230680.1	-	-	-	-	-	-
	ces-miRn116	Cyp0226440.1	GTP-binding protein YPTM2	-	K07904//Ras-related protein Rab-11A	GO:0003924//molecular_function GTPase activity;GO:0005525//molecular_function GTP binding	Ras	-
	ces-miRn64	Cyp0225600.1	carotenoid dioxygenase activity	CCD4a	K09840//9-cis-epoxycarotenoid dioxygenase [EC:1.13.11.51]	GO:0016702//molecular_function oxidoreductase activity, acting on single donors with incorporation of molecular oxygen, incorporation of two atoms of oxygen;GO:0055114//biological_process oxidation-reduction process	RPE65	-
	ces-miRn88	Cyp0225380.1	disease resistance	-	-	GO:0043531//molecular_function ADP binding	NB-ARC	-
	ces-miRn19	Cyp0224650.1	snRNP Sm proteins	-	K12623//U6 snRNA-associated Sm-like protein LSm4	GO:0006396//biological_process RNA processing	LSM	-
	ces-miRn18	Cyp0223800.1	disease resistance protein	-	-	GO:0043531//molecular_function ADP binding	NB-ARC	-
	ces-miRn18	Cyp0223790.1	-	-	-	GO:0043531//molecular_function ADP binding	-	-
	ces-miRn89	Cyp0223010.1	Lipoxygenase homology 2 (beta barrel) domain	-	K00454//lipoxygenase [EC:1.13.11.12]	GO:0005515//molecular_function protein binding;GO:0016702//molecular_function oxidoreductase activity, acting on single donors with incorporation of molecular oxygen, incorporation of two atoms of oxygen;GO:0046872//molecular_function metal ion binding;GO:0055114//biological_process oxidation-reduction process;GO:0016491//molecular_function oxidoreductase activity	Lipoxygenase,PLAT	-
	ces-miRn19	Cyp0219600.1	Belongs to the peptidase S10 family	-	K16296//serine carboxypeptidase-like clade I [EC:3.4.16.-]	GO:0004185//molecular_function serine-type carboxypeptidase activity;GO:0006508//biological_process proteolysis	Peptidase_S10	-
	ces-miRn61	Cyp0219260.1	Dirigent proteins impart stereoselectivity on the phenoxy radical-coupling reaction, yielding optically active lignans from two molecules of coniferyl alcohol in the biosynthesis of lignans, flavonolignans, and alkaloids and thus plays a central role in plant secondary metabolism	-	-	-	Dirigent	-
	ces-miRn60	Cyp0219260.1	Dirigent proteins impart stereoselectivity on the phenoxy radical-coupling reaction, yielding optically active lignans from two molecules of coniferyl alcohol in the biosynthesis of lignans, flavonolignans, and alkaloids and thus plays a central role in plant secondary metabolism	-	-	-	Dirigent	-
	ces-miRn30	Cyp0219130.1	Protein kinase domain	-	K04730//interleukin-1 receptor-associated kinase 1 [EC:2.7.11.1]	GO:0004672//molecular_function protein kinase activity;GO:0005524//molecular_function ATP binding;GO:0006468//biological_process protein phosphorylation;GO:0005509//molecular_function calcium ion binding;GO:0005515//molecular_function protein binding	Pkinase,Pkinase_Tyr,U-box,Usp	-
	ces-miRn26	Cyp0219110.1	T-complex protein 11	-	-	-	Tcp11	-
	ces-miRn43	Cyp0218070.1	Domain of Kin17 curved DNA-binding protein	-	K13102//DNA/RNA-binding protein KIN17	-	Kin17_mid	-
	ces-miRn13	Cyp0217700.1	-	-	-	-	-	-
	ces-miR168a-5p_2	Cyp0215640.1	Peptidyl-prolyl cis-trans isomerase	FKBP12	K01802//peptidylprolyl isomerase [EC:5.2.1.8]	-	FKBP_C	-
	ces-miRn45	Cyp0215570.1	Serine hydrolase (FSH1)	-	-	-	FSH1	-
	ces-miRn80	Cyp0213140.1	DYW family of nucleic acid deaminases	-	-	-	DYW_deaminase,PPR,PPR_2	-
	ces-miRn152	Cyp0212840.1	Converts zeaxanthin into antheraxanthin and subsequently violaxanthin	ZEP	K09838//zeaxanthin epoxidase [EC:1.14.15.21]	GO:0005515//molecular_function protein binding;GO:0071949//molecular_function FAD binding	FAD_binding_3,FHA,NAD_binding_8	-
	ces-miRn34	Cyp0211000.1	MAC/Perforin domain	-	-	-	MACPF	-
	ces-miRn115	Cyp0210780.1	-	-	-	-	-	-
	ces-miRn112	Cyp0210610.1	Belongs to the DHHC palmitoyltransferase family	-	K20032//palmitoyltransferase ZDHHC13/17 [EC:2.3.1.225]	GO:0005515//molecular_function protein binding	Ank,Ank_2,Ank_3,Ank_4,DHHC	-
	ces-miRn151	Cyp0210250.1	Anthranilate N-benzoyltransferase protein	-	K13065//shikimate O-hydroxycinnamoyltransferase [EC:2.3.1.133]	GO:0016747//molecular_function transferase activity, transferring acyl groups other than amino-acyl groups	Transferase	-
	ces-miRn68	Cyp0209270.1	ADP binding	-	K13457//disease resistance protein RPM1	-	NB-ARC	-
	ces-miRn90	Cyp0208970.1	CAAX amino terminal protease family protein	-	K07052//uncharacterized protein	GO:0016020//cellular_component membrane	Abi	-
	ces-miRn38	Cyp0208630.1	Disease resistance protein RPM1	-	K13457//disease resistance protein RPM1	GO:0043531//molecular_function ADP binding	NB-ARC	-
	ces-miRn24	Cyp0205270.1	Permease family	-	K06901//putative MFS transporter, AGZA family, xanthine/uracil permease	GO:0005345//molecular_function purine nucleobase transmembrane transporter activity;GO:0006863//biological_process purine nucleobase transport;GO:0016020//cellular_component membrane;GO:0022857//molecular_function transmembrane transporter activity;GO:0055085//biological_process transmembrane transport	Xan_ur_permease	-
	ces-miR396b-5p_2	Cyp0205270.1	Permease family	-	K06901//putative MFS transporter, AGZA family, xanthine/uracil permease	GO:0005345//molecular_function purine nucleobase transmembrane transporter activity;GO:0006863//biological_process purine nucleobase transport;GO:0016020//cellular_component membrane;GO:0022857//molecular_function transmembrane transporter activity;GO:0055085//biological_process transmembrane transport	Xan_ur_permease	-
	ces-miR168a-3p	Cyp0205110.1	Alkaline neutral invertase CINV2-like	-	-	GO:0033926//molecular_function glycopeptide alpha-N-acetylgalactosaminidase activity	Glyco_hydro_100	-
	ces-miRn62	Cyp0204890.1	Ankyrin repeats (many copies)	-	-	GO:0005515//molecular_function protein binding	Ank,Ank_2,Ank_5	-
	ces-miRn40	Cyp0202600.1	Glycine-rich cell wall structural protein	-	-	-	-	-
	ces-miRn77	Cyp0201890.1	tail specific protease	-	-	GO:0006508//biological_process proteolysis;GO:0008236//molecular_function serine-type peptidase activity;GO:0005515//molecular_function protein binding	PDZ,PDZ_2,Peptidase_S41	-
	ces-miRn89	Cyp0201490.1	Lipoxygenase homology 2 (beta barrel) domain	-	K00454//lipoxygenase [EC:1.13.11.12]	GO:0005515//molecular_function protein binding;GO:0016491//molecular_function oxidoreductase activity;GO:0055114//biological_process oxidation-reduction process;GO:0016702//molecular_function oxidoreductase activity, acting on single donors with incorporation of molecular oxygen, incorporation of two atoms of oxygen;GO:0046872//molecular_function metal ion binding	Lipoxygenase,PLAT	-
	ces-miRn9	Cyp0199090.1	regulation of cellular macromolecule biosynthetic process	-	-	GO:0019538//biological_process protein metabolic process	Clp_N	-
	ces-miR172a-5p	Cyp0197690.1	cytochrome p450	-	-	GO:0005506//molecular_function iron ion binding;GO:0016705//molecular_function oxidoreductase activity, acting on paired donors, with incorporation or reduction of molecular oxygen;GO:0020037//molecular_function heme binding;GO:0055114//biological_process oxidation-reduction process	p450	-
	ces-miRn26	Cyp0197440.1	T-complex protein 11	-	-	-	Tcp11	-
	ces-miR168a-3p	Cyp0197230.1	Alkaline neutral invertase CINV2-like	-	-	GO:0033926//molecular_function glycopeptide alpha-N-acetylgalactosaminidase activity	Glyco_hydro_100	-
	ces-miRn66	Cyp0196650.1	-	-	-	GO:0003676//molecular_function nucleic acid binding;GO:0004523//molecular_function RNA-DNA hybrid ribonuclease activity	-	-
	ces-miRn81	Cyp0194050.1	Squamosa promoter-binding-like protein	SPL9	-	GO:0003677//molecular_function DNA binding;GO:0005634//cellular_component nucleus	SBP	SBP
	ces-miRn117	Cyp0194050.1	Squamosa promoter-binding-like protein	SPL9	-	GO:0003677//molecular_function DNA binding;GO:0005634//cellular_component nucleus	SBP	SBP
	ces-miR529-5p	Cyp0194050.1	Squamosa promoter-binding-like protein	SPL9	-	GO:0003677//molecular_function DNA binding;GO:0005634//cellular_component nucleus	SBP	SBP
	ces-miRn77	Cyp0193770.1	tail specific protease	-	-	GO:0006508//biological_process proteolysis;GO:0008236//molecular_function serine-type peptidase activity;GO:0005515//molecular_function protein binding	PDZ,PDZ_2,Peptidase_S41	-
	ces-miRn26	Cyp0193670.1	Rho GDP-dissociation inhibitor	-	K12462//Rho GDP-dissociation inhibitor	GO:0005094//molecular_function Rho GDP-dissociation inhibitor activity;GO:0005737//cellular_component cytoplasm	Rho_GDI	-
	ces-miRn26	Cyp0193400.1	T-complex protein 11	-	-	-	Tcp11	-
	ces-miRn61	Cyp0193220.1	Dirigent proteins impart stereoselectivity on the phenoxy radical-coupling reaction, yielding optically active lignans from two molecules of coniferyl alcohol in the biosynthesis of lignans, flavonolignans, and alkaloids and thus plays a central role in plant secondary metabolism	-	-	-	Dirigent	-
	ces-miRn60	Cyp0193220.1	Dirigent proteins impart stereoselectivity on the phenoxy radical-coupling reaction, yielding optically active lignans from two molecules of coniferyl alcohol in the biosynthesis of lignans, flavonolignans, and alkaloids and thus plays a central role in plant secondary metabolism	-	-	-	Dirigent	-
	ces-miR172a-5p	Cyp0193160.1	cytochrome p450	-	-	GO:0005506//molecular_function iron ion binding;GO:0016705//molecular_function oxidoreductase activity, acting on paired donors, with incorporation or reduction of molecular oxygen;GO:0020037//molecular_function heme binding;GO:0055114//biological_process oxidation-reduction process	p450	-
	ces-miRn20	Cyp0192090.1	Exocyst complex component Sec5	-	K17637//exocyst complex component 2	GO:0000145//cellular_component exocyst;GO:0006893//biological_process Golgi to plasma membrane transport	Sec5	-
	ces-miRn89	Cyp0189500.1	Lipoxygenase homology 2 (beta barrel) domain	-	K00454//lipoxygenase [EC:1.13.11.12]	GO:0005515//molecular_function protein binding;GO:0016491//molecular_function oxidoreductase activity;GO:0055114//biological_process oxidation-reduction process;GO:0016702//molecular_function oxidoreductase activity, acting on single donors with incorporation of molecular oxygen, incorporation of two atoms of oxygen;GO:0046872//molecular_function metal ion binding	Lipoxygenase,PLAT	-
	ces-miRn8	Cyp0189060.1	Belongs to the Frigida family	-	-	-	Frigida	-
	ces-miR156c-3p	Cyp0188120.1	ankyrin repeats	-	-	GO:0005515//molecular_function protein binding	Ank,Ank_2,Ank_4,Ank_5	-
	ces-miRn92	Cyp0186910.1	LNS2	-	K15728//phosphatidate phosphatase LPIN [EC:3.1.3.4]	-	LNS2,Lipin_N,Lipin_mid	-
	ces-miRn22	Cyp0185660.1	-	-	-	-	-	-
	ces-miRn3	Cyp0183830.1	Poly(A) RNA polymerase	-	-	-	NTP_transf_2	-
	ces-miRn128	Cyp0182960.1	Pentacotripeptide-repeat region of PRORP	-	-	-	PPR,PPR_1,PPR_2,PPR_3	-
	ces-miRn39	Cyp0181630.1	Belongs to the GRAS family	-	-	-	GRAS	GRAS
	ces-miRn35	Cyp0181630.1	Belongs to the GRAS family	-	-	-	GRAS	GRAS
	ces-miRn114	Cyp0180260.1	Belongs to the cytochrome P450 family	-	-	GO:0005506//molecular_function iron ion binding;GO:0016705//molecular_function oxidoreductase activity, acting on paired donors, with incorporation or reduction of molecular oxygen;GO:0020037//molecular_function heme binding;GO:0055114//biological_process oxidation-reduction process	p450	-
	ces-miRn47	Cyp0179410.1	O-methyltransferase	-	-	GO:0008171//molecular_function O-methyltransferase activity	Methyltransf_3	-
	ces-miR168a-5p_4	Cyp0179120.1	-	-	-	GO:0003677//molecular_function DNA binding	-	B3
	ces-miRn87	Cyp0177460.1	ABC transporter transmembrane region	-	K05658//ATP-binding cassette, subfamily B (MDR/TAP), member 1 [EC:3.6.3.44]	GO:0005524//molecular_function ATP binding;GO:0016021//cellular_component integral component of membrane;GO:0042626//molecular_function ATPase activity, coupled to transmembrane movement of substances;GO:0055085//biological_process transmembrane transport;GO:0016887//molecular_function ATPase activity	ABC_membrane,ABC_tran	-
	ces-miRn93	Cyp0177350.1	Belongs to the AAA ATPase family	-	K03798//cell division protease FtsH [EC:3.4.24.-]	GO:0005524//molecular_function ATP binding;GO:0004222//molecular_function metalloendopeptidase activity;GO:0006508//biological_process proteolysis	AAA,FtsH_ext,Peptidase_M41	-
	ces-miRn119	Cyp0177180.1	isoform X1	-	-	-	-	-
	ces-miR171c-5p	Cyp0177160.1	Glycosyl hydrolases family 28	-	-	GO:0004650//molecular_function polygalacturonase activity;GO:0005975//biological_process carbohydrate metabolic process	Glyco_hydro_28,Pectate_lyase_3	-
	ces-miRn97	Cyp0177030.1	Belongs to the cytochrome P450 family	CYP51G1	K05917//sterol 14-demethylase [EC:1.14.13.70]	GO:0004497//molecular_function monooxygenase activity;GO:0005506//molecular_function iron ion binding;GO:0016705//molecular_function oxidoreductase activity, acting on paired donors, with incorporation or reduction of molecular oxygen;GO:0020037//molecular_function heme binding;GO:0055114//biological_process oxidation-reduction process	p450	-
	ces-miRn152	Cyp0175010.1	Converts zeaxanthin into antheraxanthin and subsequently violaxanthin	ZEP	K09838//zeaxanthin epoxidase [EC:1.14.15.21]	GO:0071949//molecular_function FAD binding;GO:0005515//molecular_function protein binding	FAD_binding_3,FHA,NAD_binding_8	-
	ces-miRn80	Cyp0174630.1	DYW family of nucleic acid deaminases	-	-	-	DYW_deaminase,PPR,PPR_2	-
	ces-miRn95	Cyp0174190.1	-	-	-	-	-	-
	ces-miRn23	Cyp0173120.1	Lignin degradation and detoxification of lignin-derived products	-	K05909//laccase [EC:1.10.3.2]	GO:0055114//biological_process oxidation-reduction process;GO:0005507//molecular_function copper ion binding;GO:0016491//molecular_function oxidoreductase activity	Cu-oxidase,Cu-oxidase_2,Cu-oxidase_3	-
	ces-miR396f-3p	Cyp0173120.1	Lignin degradation and detoxification of lignin-derived products	-	K05909//laccase [EC:1.10.3.2]	GO:0055114//biological_process oxidation-reduction process;GO:0005507//molecular_function copper ion binding;GO:0016491//molecular_function oxidoreductase activity	Cu-oxidase,Cu-oxidase_2,Cu-oxidase_3	-
	ces-miRn63	Cyp0171860.1	Belongs to the cyclin family	-	K18810//cyclin D1/2/4, plant	GO:0005634//cellular_component nucleus	Cyclin_C,Cyclin_N	-
	ces-miRn57	Cyp0171110.1	-	-	-	-	-	-
	ces-miRn32	Cyp0170890.1	plant mutator transposase zinc finger	-	-	GO:0008270//molecular_function zinc ion binding;GO:0006355//biological_process regulation of transcription, DNA-templated	-	FAR1
	ces-miRn42	Cyp0170660.1	Transcriptional activator that binds specific DNA sequence	-	K14491//two-component response regulator ARR-B family	GO:0000160//biological_process phosphorelay signal transduction system	Myb_DNA-binding,Response_reg	ARR-B
	ces-miRn20	Cyp0170570.1	Belongs to the PI3 PI4-kinase family	-	K00888//phosphatidylinositol 4-kinase A [EC:2.7.1.67]	GO:0046854//biological_process phosphatidylinositol phosphorylation;GO:0048015//biological_process phosphatidylinositol-mediated signaling;GO:0016301//molecular_function kinase activity	PI3Ka,PI3_PI4_kinase	-
	ces-miRn76	Cyp0169420.1	Formin Homology 2 Domain	-	-	-	FH2,PTEN_C2	-
	ces-miRn83	Cyp0168910.1	-	-	K07198//5'-AMP-activated protein kinase, catalytic alpha subunit [EC:2.7.11.11]	-	-	-
	ces-miRn65	Cyp0168200.1	NB-ARC domain	-	-	GO:0043531//molecular_function ADP binding	NB-ARC	-
	ces-miRn45	Cyp0166880.1	Cysteine-rich receptor-like protein kinase	-	-	-	Pkinase,Stress-antifung	-
	ces-miRn82	Cyp0166810.1	dof zinc finger protein	-	-	GO:0003677//molecular_function DNA binding;GO:0006355//biological_process regulation of transcription, DNA-templated	zf-Dof	Dof
	ces-miRn55	Cyp0164510.1	Aminoacyl-tRNA editing domain	-	-	GO:0002161//molecular_function aminoacyl-tRNA editing activity	AP2,tRNA_edit	-
	ces-miR156b-3p	Cyp0164100.1	Glycerol-3-phosphate dehydrogenase	-	K00006//glycerol-3-phosphate dehydrogenase (NAD+) [EC:1.1.1.8]	GO:0004367//molecular_function glycerol-3-phosphate dehydrogenase [NAD+] activity;GO:0005975//biological_process carbohydrate metabolic process;GO:0055114//biological_process oxidation-reduction process;GO:0006072//biological_process glycerol-3-phosphate metabolic process;GO:0009331//cellular_component glycerol-3-phosphate dehydrogenase complex;GO:0016616//molecular_function oxidoreductase activi…	NAD_Gly3P_dh_C,NAD_Gly3P_dh_N	-
	ces-miRn52	Cyp0163960.1	Solute carrier family 35	-	K15287//solute carrier family 35, member F1/2	GO:0016021//cellular_component integral component of membrane;GO:0022857//molecular_function transmembrane transporter activity;GO:0055085//biological_process transmembrane transport	SLC35F	-
	ces-miRn81	Cyp0162950.1	Squamosa promoter-binding-like protein	SPL9	-	GO:0003677//molecular_function DNA binding;GO:0005634//cellular_component nucleus	SBP	SBP
	ces-miRn117	Cyp0162950.1	Squamosa promoter-binding-like protein	SPL9	-	GO:0003677//molecular_function DNA binding;GO:0005634//cellular_component nucleus	SBP	SBP
	ces-miR529-5p	Cyp0162950.1	Squamosa promoter-binding-like protein	SPL9	-	GO:0003677//molecular_function DNA binding;GO:0005634//cellular_component nucleus	SBP	SBP
	ces-miRn40	Cyp0162450.1	Glycine-rich cell wall structural protein	-	-	-	-	-
	ces-miRn85	Cyp0161020.1	Nuclear transcription factor Y subunit	-	K08064//nuclear transcription factor Y, alpha	GO:0003700//molecular_function DNA-binding transcription factor activity;GO:0006355//biological_process regulation of transcription, DNA-templated	CBFB_NFYA	NF-YA
	ces-miRn79	Cyp0160920.1	Stress responsive A/B Barrel Domain	-	-	-	Dabb	-
	ces-miRn62	Cyp0159700.1	Ankyrin repeats (many copies)	-	-	GO:0005515//molecular_function protein binding	Ank,Ank_2,Ank_5	-
	ces-miR168a-3p	Cyp0159510.1	Alkaline neutral invertase CINV2-like	-	-	GO:0033926//molecular_function glycopeptide alpha-N-acetylgalactosaminidase activity	Glyco_hydro_100	-
	ces-miRn22	Cyp0159480.1	Enhancer of polycomb-like protein	-	-	GO:0006357//biological_process regulation of transcription by RNA polymerase II;GO:0032777//cellular_component Piccolo NuA4 histone acetyltransferase complex;GO:0035267//cellular_component NuA4 histone acetyltransferase complex	EPL1	-
	ces-miRn107	Cyp0159190.1	Chloroplast envelope transporter	-	-	GO:0009507//cellular_component chloroplast	Tic110	-
	ces-miRn85	Cyp0158340.1	Protein kinase domain	-	-	GO:0004672//molecular_function protein kinase activity;GO:0005524//molecular_function ATP binding;GO:0006468//biological_process protein phosphorylation	Pkinase	-
	ces-miR166l-3p_2	Cyp0156830.1	BEST Arabidopsis thaliana protein match is glycosyltransferase family protein 2 (TAIR AT5G60700.1)	-	-	-	-	-
	ces-miR166k-3p	Cyp0156830.1	BEST Arabidopsis thaliana protein match is glycosyltransferase family protein 2 (TAIR AT5G60700.1)	-	-	-	-	-
	ces-miRn84	Cyp0156290.1	Rubisco accumulation factor	RAF1	-	GO:0080158//biological_process obsolete chloroplast ribulose bisphosphate carboxylase complex biogenesis	-	-
	ces-miR171i-5p	Cyp0155980.1	U-box domain-containing protein 33	-	-	GO:0004672//molecular_function protein kinase activity;GO:0005524//molecular_function ATP binding;GO:0006468//biological_process protein phosphorylation	Pkinase,Pkinase_Tyr,U-box,Usp	-
	ces-miR156l-3p	Cyp0155450.1	NB-ARC domain	-	-	GO:0043531//molecular_function ADP binding	NB-ARC	-
	ces-miRn34	Cyp0154020.1	Protein kinase domain	-	-	GO:0004672//molecular_function protein kinase activity;GO:0005524//molecular_function ATP binding;GO:0006468//biological_process protein phosphorylation	Pkinase_Tyr	-
	ces-miR171i-5p	Cyp0154020.1	Protein kinase domain	-	-	GO:0004672//molecular_function protein kinase activity;GO:0005524//molecular_function ATP binding;GO:0006468//biological_process protein phosphorylation	Pkinase_Tyr	-
	ces-miRn13	Cyp0152290.1	-	-	-	-	-	-
	ces-miRn65	Cyp0148340.1	DnaJ homolog subfamily C	-	K09533//DnaJ homolog subfamily C member 13	-	DUF4339,DnaJ	-
	ces-miRn79	Cyp0148220.1	Heat stress transcription factor	HSF3	K09419//heat shock transcription factor, other eukaryote	GO:0003700//molecular_function DNA-binding transcription factor activity;GO:0005634//cellular_component nucleus;GO:0006355//biological_process regulation of transcription, DNA-templated;GO:0043565//molecular_function sequence-specific DNA binding	HSF_DNA-bind	HSF
	ces-miRn56	Cyp0147800.1	Belongs to the TRAFAC class dynamin-like GTPase superfamily. Dynamin Fzo YdjA family	-	-	GO:0005525//molecular_function GTP binding;GO:0003924//molecular_function GTPase activity	Dynamin_M,Dynamin_N,GED	-
	ces-miRn54	Cyp0147100.1	F-box LRR-repeat protein	-	-	-	F-box,F-box-like	-
	ces-miRn58	Cyp0146730.1	Thioredoxin-related transmembrane protein	-	-	-	-	-
	ces-miRn90	Cyp0146070.1	CAAX amino terminal protease family protein	-	K07052//uncharacterized protein	GO:0016020//cellular_component membrane	Abi	-
	ces-miRn72	Cyp0145810.1	disease resistance	-	-	GO:0043531//molecular_function ADP binding	NB-ARC	-
	ces-miRn68	Cyp0145810.1	disease resistance	-	-	GO:0043531//molecular_function ADP binding	NB-ARC	-
	ces-miRn112	Cyp0144510.1	Belongs to the DHHC palmitoyltransferase family	-	K20032//palmitoyltransferase ZDHHC13/17 [EC:2.3.1.225]	GO:0005515//molecular_function protein binding	Ank,Ank_2,Ank_3,Ank_4,DHHC	-
	ces-miRn115	Cyp0144330.1	-	-	-	-	-	-
	ces-miRn107	Cyp0142850.1	Chloroplast envelope transporter	-	-	GO:0009507//cellular_component chloroplast	Tic110	-
	ces-miRn85	Cyp0141980.1	Protein kinase domain	-	-	GO:0004672//molecular_function protein kinase activity;GO:0005524//molecular_function ATP binding;GO:0006468//biological_process protein phosphorylation	Pkinase	-
	ces-miRn11	Cyp0141950.1	Short conserved domain in transcriptional regulators.	-	-	GO:0046872//molecular_function metal ion binding;GO:0003677//molecular_function DNA binding;GO:0005515//molecular_function protein binding	GYF,Plus-3,SWIB	C3H
	ces-miRn84	Cyp0140200.1	Rubisco accumulation factor	RAF1	-	GO:0080158//biological_process obsolete chloroplast ribulose bisphosphate carboxylase complex biogenesis	-	-
	ces-miRn15	Cyp0140030.1	Cell division protein 48 (CDC48) domain 2	-	K13525//transitional endoplasmic reticulum ATPase	GO:0005524//molecular_function ATP binding	AAA,CDC48_2,CDC48_N,Vps4_C	-
	ces-miR156l-3p	Cyp0139380.1	NB-ARC domain	-	-	GO:0043531//molecular_function ADP binding	NB-ARC	-
	ces-miRn2	Cyp0137520.1	Belongs to the multi antimicrobial extrusion (MATE) (TC 2.A.66.1) family	-	K03327//multidrug resistance protein, MATE family	GO:0006855//biological_process drug transmembrane transport;GO:0015238//molecular_function drug transmembrane transporter activity;GO:0015297//molecular_function antiporter activity;GO:0016020//cellular_component membrane;GO:0055085//biological_process transmembrane transport	MatE	-
	ces-miRn1	Cyp0137520.1	Belongs to the multi antimicrobial extrusion (MATE) (TC 2.A.66.1) family	-	K03327//multidrug resistance protein, MATE family	GO:0006855//biological_process drug transmembrane transport;GO:0015238//molecular_function drug transmembrane transporter activity;GO:0015297//molecular_function antiporter activity;GO:0016020//cellular_component membrane;GO:0055085//biological_process transmembrane transport	MatE	-
	ces-miRn67	Cyp0137140.1	Alpha/beta hydrolase family	-	K07019//uncharacterized protein	-	Abhydrolase_1	-
	ces-miRn74	Cyp0136200.1	Hydroxyproline-rich glycoprotein family protein	-	-	-	-	-
	ces-miRn16	Cyp0135360.1	SNF2 family N-terminal domain	-	K10875//DNA repair and recombination protein RAD54 and RAD54-like protein [EC:3.6.4.-]	GO:0005524//molecular_function ATP binding	Helicase_C,SNF2_N	-
	ces-miRn86	Cyp0134950.1	-	-	K10750//chromatin assembly factor 1 subunit A	-	-	-
	ces-miRn86	Cyp0134920.1	Chromatin assembly factor 1 subunit A	-	K10750//chromatin assembly factor 1 subunit A	-	CAF1A	-
	ces-miRn6	Cyp0134290.1	Belongs to the protein kinase superfamily. Ser Thr protein kinase family	-	-	GO:0004672//molecular_function protein kinase activity;GO:0005524//molecular_function ATP binding;GO:0006468//biological_process protein phosphorylation;GO:0005515//molecular_function protein binding	LRRNT_2,LRR_8,Pkinase	-
	ces-miRn6	Cyp0133890.1	Belongs to the protein kinase superfamily. Ser Thr protein kinase family	-	-	GO:0004672//molecular_function protein kinase activity;GO:0005524//molecular_function ATP binding;GO:0006468//biological_process protein phosphorylation	LRRNT_2,LRR_8,Pkinase	-
	ces-miRn86	Cyp0133320.1	Chromatin assembly factor 1 subunit A	-	K10750//chromatin assembly factor 1 subunit A	-	CAF1A	-
	ces-miRn16	Cyp0132870.1	SNF2 family N-terminal domain	-	K10875//DNA repair and recombination protein RAD54 and RAD54-like protein [EC:3.6.4.-]	GO:0005524//molecular_function ATP binding	Helicase_C,SNF2_N	-
	ces-miRn74	Cyp0132130.1	Hydroxyproline-rich glycoprotein family protein	-	-	-	-	-
	ces-miRn95	Cyp0131950.1	Belongs to the protein kinase superfamily. Ser Thr protein kinase family	-	-	GO:0004672//molecular_function protein kinase activity;GO:0005524//molecular_function ATP binding;GO:0006468//biological_process protein phosphorylation;GO:0005515//molecular_function protein binding	LRRNT_2,Pkinase_Tyr	-
	ces-miRn78	Cyp0129210.1	Exocyst complex component SEC3 N-terminal PIP2 binding PH	-	K19983//exocyst complex component 1	GO:0000145//cellular_component exocyst;GO:0006887//biological_process exocytosis	Sec3-PIP2_bind,Sec3_C	-
	ces-miRn99	Cyp0127370.1	Transporter	-	-	GO:0016020//cellular_component membrane;GO:0030001//biological_process metal ion transport;GO:0046873//molecular_function metal ion transmembrane transporter activity;GO:0055085//biological_process transmembrane transport	Zip	-
	ces-miRn67	Cyp0125590.1	Serine threonine-protein phosphatase	-	-	GO:0016787//molecular_function hydrolase activity;GO:0005515//molecular_function protein binding	Kelch_2,Kelch_3,Kelch_4,Metallophos	-
	ces-miR159f-5p_1	Cyp0125130.1	Protein tyrosine kinase	-	-	GO:0004672//molecular_function protein kinase activity;GO:0006468//biological_process protein phosphorylation;GO:0005524//molecular_function ATP binding	Pkinase_Tyr	-
	ces-miRn114	Cyp0124280.1	Protein FAR1-RELATED SEQUENCE 5-like	-	-	GO:0006355//biological_process regulation of transcription, DNA-templated	FAR1,MULE,SWIM	FAR1
	ces-miRn76	Cyp0123480.1	Formin Homology 2 Domain	-	-	-	FH2,PTEN_C2	-
	ces-miRn56	Cyp0123270.1	Plays an important role in the de novo pathway and in the salvage pathway of purine nucleotide biosynthesis. Catalyzes the first commited step in the biosynthesis of AMP from IMP	PURA	K01939//adenylosuccinate synthase [EC:6.3.4.4]	GO:0004019//molecular_function adenylosuccinate synthase activity;GO:0005525//molecular_function GTP binding;GO:0006164//biological_process purine nucleotide biosynthetic process	Adenylsucc_synt	-
	ces-miRn20	Cyp0122460.1	Belongs to the PI3 PI4-kinase family	-	K00888//phosphatidylinositol 4-kinase A [EC:2.7.1.67]	GO:0016301//molecular_function kinase activity;GO:0046854//biological_process phosphatidylinositol phosphorylation;GO:0048015//biological_process phosphatidylinositol-mediated signaling	PI3Ka,PI3_PI4_kinase	-
	ces-miRn42	Cyp0122340.1	Transcriptional activator that binds specific DNA sequence	-	K14491//two-component response regulator ARR-B family	GO:0000160//biological_process phosphorelay signal transduction system	Myb_DNA-binding,Response_reg	ARR-B
	ces-miRn32	Cyp0122140.1	plant mutator transposase zinc finger	-	-	GO:0006355//biological_process regulation of transcription, DNA-templated;GO:0008270//molecular_function zinc ion binding	-	FAR1
	ces-miRn57	Cyp0121920.1	-	-	-	-	-	-
	ces-miRn100	Cyp0121220.1	Plant protein of unknown function (DUF641)	-	-	-	DUF641	-
	ces-miRn58	Cyp0121000.1	Thioredoxin-related transmembrane protein	-	-	-	-	-
	ces-miRn75	Cyp0120190.1	Belongs to the DOCK family	-	-	GO:0005085//molecular_function guanyl-nucleotide exchange factor activity;GO:0007264//biological_process small GTPase mediated signal transduction	DHR-2,DOCK-C2	-
	ces-miRn56	Cyp0119950.1	Belongs to the TRAFAC class dynamin-like GTPase superfamily. Dynamin Fzo YdjA family	-	-	GO:0003924//molecular_function GTPase activity;GO:0005525//molecular_function GTP binding	Dynamin_M,Dynamin_N,GED	-
	ces-miRn79	Cyp0119490.1	Heat stress transcription factor	HSF3	K09419//heat shock transcription factor, other eukaryote	GO:0003700//molecular_function DNA-binding transcription factor activity;GO:0005634//cellular_component nucleus;GO:0006355//biological_process regulation of transcription, DNA-templated;GO:0043565//molecular_function sequence-specific DNA binding	HSF_DNA-bind	HSF
	ces-miRn65	Cyp0119370.1	DnaJ homolog subfamily C	-	K09533//DnaJ homolog subfamily C member 13	-	DUF4339,DnaJ	-
	ces-miRn52	Cyp0115630.1	Solute carrier family 35	-	K15287//solute carrier family 35, member F1/2	GO:0016021//cellular_component integral component of membrane;GO:0022857//molecular_function transmembrane transporter activity;GO:0055085//biological_process transmembrane transport	SLC35F	-
	ces-miR156b-3p	Cyp0115470.1	Glycerol-3-phosphate dehydrogenase	-	K00006//glycerol-3-phosphate dehydrogenase (NAD+) [EC:1.1.1.8]	GO:0004367//molecular_function glycerol-3-phosphate dehydrogenase [NAD+] activity;GO:0005975//biological_process carbohydrate metabolic process;GO:0055114//biological_process oxidation-reduction process;GO:0006072//biological_process glycerol-3-phosphate metabolic process;GO:0009331//cellular_component glycerol-3-phosphate dehydrogenase complex;GO:0016616//molecular_function oxidoreductase activi…	NAD_Gly3P_dh_C,NAD_Gly3P_dh_N	-
	ces-miRn55	Cyp0115050.1	Aminoacyl-tRNA editing domain	-	-	GO:0002161//molecular_function aminoacyl-tRNA editing activity	AP2,tRNA_edit	-
	ces-miRn47	Cyp0114450.1	Belongs to the class-I aminoacyl-tRNA synthetase family	-	K01870//isoleucyl-tRNA synthetase [EC:6.1.1.5]	GO:0004812//molecular_function aminoacyl-tRNA ligase activity;GO:0006418//biological_process tRNA aminoacylation for protein translation;GO:0000166//molecular_function nucleotide binding;GO:0004822//molecular_function isoleucine-tRNA ligase activity;GO:0005524//molecular_function ATP binding;GO:0005737//cellular_component cytoplasm;GO:0006428//biological_process isoleucyl-tRNA aminoacylation	Anticodon_1,tRNA-synt_1,zf-FPG_IleRS	-
	ces-miRn82	Cyp0112730.1	dof zinc finger protein	-	-	GO:0003677//molecular_function DNA binding;GO:0006355//biological_process regulation of transcription, DNA-templated	zf-Dof	Dof
	ces-miRn7	Cyp0111640.1	Belongs to the nonaspanin (TM9SF) (TC 9.A.2) family	-	K17086//transmembrane 9 superfamily member 2/4	GO:0016021//cellular_component integral component of membrane	EMP70	-
	ces-miR172d-3p	Cyp0111500.1	AP2 domain	-	K09284//AP2-like factor, euAP2 lineage	GO:0003700//molecular_function DNA-binding transcription factor activity;GO:0006355//biological_process regulation of transcription, DNA-templated;GO:0007275//biological_process multicellular organism development	AP2	AP2
	ces-miR172b-3p	Cyp0111500.1	AP2 domain	-	K09284//AP2-like factor, euAP2 lineage	GO:0003700//molecular_function DNA-binding transcription factor activity;GO:0006355//biological_process regulation of transcription, DNA-templated;GO:0007275//biological_process multicellular organism development	AP2	AP2
	ces-miRn34	Cyp0110400.1	dirigent protein	-	-	-	Dirigent	-
	ces-miRn45	Cyp0110390.1	Belongs to the pyruvate kinase family	-	K00873//pyruvate kinase [EC:2.7.1.40]	GO:0000287//molecular_function magnesium ion binding;GO:0004743//molecular_function pyruvate kinase activity;GO:0006096//biological_process glycolytic process;GO:0030955//molecular_function potassium ion binding	PK,PK_C	-
	ces-miRn152	Cyp0110250.1	Aux IAA proteins are short-lived transcriptional factors that function as repressors of early auxin response genes at low auxin concentrations	-	K14484//auxin-responsive protein IAA	GO:0005634//cellular_component nucleus;GO:0006355//biological_process regulation of transcription, DNA-templated;GO:0005515//molecular_function protein binding	AUX_IAA	-
	ces-miRn151	Cyp0110110.1	Belongs to the protein kinase superfamily. Ser Thr protein kinase family	-	-	GO:0004672//molecular_function protein kinase activity;GO:0005524//molecular_function ATP binding;GO:0006468//biological_process protein phosphorylation;GO:0005515//molecular_function protein binding	LRRNT_2,LRR_1,LRR_6,LRR_8,Pkinase,Pkinase_Tyr	-
	ces-miRn91	Cyp0107220.1	protease binding	-	K11671//nuclear factor related to kappa-B-binding protein	GO:0031011//cellular_component Ino80 complex	-	-
	ces-miR166e-5p	Cyp0106300.1	Protein of unknown function (DUF2985)	-	-	-	DUF2985,PLAC8	-
	ces-miR156l-3p	Cyp0105360.1	NB-ARC domain	-	-	GO:0043531//molecular_function ADP binding	NB-ARC	-
	ces-miRn15	Cyp0104710.1	Cell division protein 48 (CDC48) domain 2	-	K13525//transitional endoplasmic reticulum ATPase	GO:0005524//molecular_function ATP binding	AAA,CDC48_2,CDC48_N,Vps4_C	-
	ces-miRn84	Cyp0104550.1	Rubisco accumulation factor	RAF1	-	GO:0080158//biological_process obsolete chloroplast ribulose bisphosphate carboxylase complex biogenesis	-	-
	ces-miRn49	Cyp0104130.1	Ankyrin repeats (many copies)	-	-	GO:0005515//molecular_function protein binding	Ank,Ank_2,Ank_4,Ank_5	-
	ces-miRn85	Cyp0102830.1	Protein kinase domain	-	-	GO:0004672//molecular_function protein kinase activity;GO:0005524//molecular_function ATP binding;GO:0006468//biological_process protein phosphorylation	Pkinase	-
	ces-miRn107	Cyp0101940.1	Chloroplast envelope transporter	-	-	GO:0009507//cellular_component chloroplast	Tic110	-
	ces-miRn58	Cyp0101010.1	Thioredoxin-related transmembrane protein	-	-	-	-	-
	ces-miRn54	Cyp0100650.1	F-box LRR-repeat protein	-	-	-	F-box,F-box-like	-
	ces-miRn75	Cyp0100190.1	Belongs to the DOCK family	-	-	GO:0005085//molecular_function guanyl-nucleotide exchange factor activity;GO:0007264//biological_process small GTPase mediated signal transduction	DHR-2,DOCK-C2	-
	ces-miRn79	Cyp0099410.1	Heat stress transcription factor	HSF3	K09419//heat shock transcription factor, other eukaryote	GO:0003700//molecular_function DNA-binding transcription factor activity;GO:0005634//cellular_component nucleus;GO:0006355//biological_process regulation of transcription, DNA-templated;GO:0043565//molecular_function sequence-specific DNA binding	HSF_DNA-bind	HSF
	ces-miRn65	Cyp0099300.1	DnaJ homolog subfamily C	-	K09533//DnaJ homolog subfamily C member 13	-	DUF4339,DnaJ	-
	ces-miRn52	Cyp0095430.1	Solute carrier family 35	-	K15287//solute carrier family 35, member F1/2	GO:0016021//cellular_component integral component of membrane;GO:0022857//molecular_function transmembrane transporter activity;GO:0055085//biological_process transmembrane transport	SLC35F	-
	ces-miRn55	Cyp0094850.1	Aminoacyl-tRNA editing domain	-	-	GO:0002161//molecular_function aminoacyl-tRNA editing activity	AP2,tRNA_edit	-
	ces-miRn47	Cyp0094260.1	Belongs to the class-I aminoacyl-tRNA synthetase family	-	K01870//isoleucyl-tRNA synthetase [EC:6.1.1.5]	GO:0004812//molecular_function aminoacyl-tRNA ligase activity;GO:0006418//biological_process tRNA aminoacylation for protein translation;GO:0000166//molecular_function nucleotide binding;GO:0004822//molecular_function isoleucine-tRNA ligase activity;GO:0005524//molecular_function ATP binding;GO:0005737//cellular_component cytoplasm;GO:0006428//biological_process isoleucyl-tRNA aminoacylation	Anticodon_1,tRNA-synt_1,zf-FPG_IleRS	-
	ces-miRn82	Cyp0092520.1	dof zinc finger protein	-	-	GO:0003677//molecular_function DNA binding;GO:0006355//biological_process regulation of transcription, DNA-templated	zf-Dof	Dof
	ces-miRn98	Cyp0091390.1	START domain	REV	K09338//homeobox-leucine zipper protein	GO:0003677//molecular_function DNA binding;GO:0008289//molecular_function lipid binding	Homeobox,MEKHLA,START	HD-ZIP
	ces-miRn94	Cyp0091390.1	START domain	REV	K09338//homeobox-leucine zipper protein	GO:0003677//molecular_function DNA binding;GO:0008289//molecular_function lipid binding	Homeobox,MEKHLA,START	HD-ZIP
	ces-miRn71	Cyp0091390.1	START domain	REV	K09338//homeobox-leucine zipper protein	GO:0003677//molecular_function DNA binding;GO:0008289//molecular_function lipid binding	Homeobox,MEKHLA,START	HD-ZIP
	ces-miRn70	Cyp0091390.1	START domain	REV	K09338//homeobox-leucine zipper protein	GO:0003677//molecular_function DNA binding;GO:0008289//molecular_function lipid binding	Homeobox,MEKHLA,START	HD-ZIP
	ces-miRn69	Cyp0091390.1	START domain	REV	K09338//homeobox-leucine zipper protein	GO:0003677//molecular_function DNA binding;GO:0008289//molecular_function lipid binding	Homeobox,MEKHLA,START	HD-ZIP
	ces-miR166c-3p	Cyp0091390.1	START domain	REV	K09338//homeobox-leucine zipper protein	GO:0003677//molecular_function DNA binding;GO:0008289//molecular_function lipid binding	Homeobox,MEKHLA,START	HD-ZIP
	ces-miR166a-3p	Cyp0091390.1	START domain	REV	K09338//homeobox-leucine zipper protein	GO:0003677//molecular_function DNA binding;GO:0008289//molecular_function lipid binding	Homeobox,MEKHLA,START	HD-ZIP
	ces-miRn63	Cyp0090930.1	Belongs to the cyclin family	-	K18810//cyclin D1/2/4, plant	GO:0005634//cellular_component nucleus	Cyclin_C,Cyclin_N	-
	ces-miRn23	Cyp0089220.1	Lignin degradation and detoxification of lignin-derived products	-	K05909//laccase [EC:1.10.3.2]	GO:0005507//molecular_function copper ion binding;GO:0016491//molecular_function oxidoreductase activity;GO:0055114//biological_process oxidation-reduction process	Cu-oxidase,Cu-oxidase_2,Cu-oxidase_3	-
	ces-miR396f-3p	Cyp0089220.1	Lignin degradation and detoxification of lignin-derived products	-	K05909//laccase [EC:1.10.3.2]	GO:0005507//molecular_function copper ion binding;GO:0016491//molecular_function oxidoreductase activity;GO:0055114//biological_process oxidation-reduction process	Cu-oxidase,Cu-oxidase_2,Cu-oxidase_3	-
	ces-miRn80	Cyp0087800.1	DYW family of nucleic acid deaminases	-	-	-	DYW_deaminase,PPR,PPR_2	-
	ces-miRn152	Cyp0087430.1	Converts zeaxanthin into antheraxanthin and subsequently violaxanthin	ZEP	K09838//zeaxanthin epoxidase [EC:1.14.15.21]	GO:0071949//molecular_function FAD binding;GO:0005515//molecular_function protein binding	FAD_binding_3,FHA,NAD_binding_8	-
	ces-miRn33	Cyp0083050.1	cytochrome p450	-	-	GO:0005506//molecular_function iron ion binding;GO:0016705//molecular_function oxidoreductase activity, acting on paired donors, with incorporation or reduction of molecular oxygen;GO:0020037//molecular_function heme binding;GO:0055114//biological_process oxidation-reduction process	p450	-
	ces-miRn45	Cyp0082140.1	Belongs to the pyruvate kinase family	-	K00873//pyruvate kinase [EC:2.7.1.40]	GO:0000287//molecular_function magnesium ion binding;GO:0004743//molecular_function pyruvate kinase activity;GO:0006096//biological_process glycolytic process;GO:0030955//molecular_function potassium ion binding	PK,PK_C	-
	ces-miRn108	Cyp0081160.1	regulation of actin nucleation	-	-	GO:0005856//cellular_component cytoskeleton;GO:0030036//biological_process actin cytoskeleton organization	-	-
	ces-miR172d-3p	Cyp0081000.1	AP2 domain	-	K09284//AP2-like factor, euAP2 lineage	GO:0003700//molecular_function DNA-binding transcription factor activity;GO:0006355//biological_process regulation of transcription, DNA-templated;GO:0007275//biological_process multicellular organism development	AP2	AP2
	ces-miR172b-3p	Cyp0081000.1	AP2 domain	-	K09284//AP2-like factor, euAP2 lineage	GO:0003700//molecular_function DNA-binding transcription factor activity;GO:0006355//biological_process regulation of transcription, DNA-templated;GO:0007275//biological_process multicellular organism development	AP2	AP2
	ces-miRn96	Cyp0078980.1	-	-	-	-	-	-
	ces-miRn43	Cyp0078710.1	Domain of Kin17 curved DNA-binding protein	-	K13102//DNA/RNA-binding protein KIN17	-	Kin17_mid	-
	ces-miRn13	Cyp0078280.1	-	-	-	-	-	-
	ces-miRn59	Cyp0077610.1	disease resistance	-	-	GO:0043531//molecular_function ADP binding	NB-ARC	-
	ces-miRn34	Cyp0076440.1	Protein kinase domain	-	-	GO:0004672//molecular_function protein kinase activity;GO:0005524//molecular_function ATP binding;GO:0006468//biological_process protein phosphorylation	Pkinase_Tyr	-
	ces-miR171i-5p	Cyp0076440.1	Protein kinase domain	-	-	GO:0004672//molecular_function protein kinase activity;GO:0005524//molecular_function ATP binding;GO:0006468//biological_process protein phosphorylation	Pkinase_Tyr	-
	ces-miR172d-3p	Cyp0074770.1	AP2 domain	-	K09284//AP2-like factor, euAP2 lineage	GO:0003700//molecular_function DNA-binding transcription factor activity;GO:0006355//biological_process regulation of transcription, DNA-templated;GO:0007275//biological_process multicellular organism development	AP2	AP2
	ces-miR172b-3p	Cyp0074770.1	AP2 domain	-	K09284//AP2-like factor, euAP2 lineage	GO:0003700//molecular_function DNA-binding transcription factor activity;GO:0006355//biological_process regulation of transcription, DNA-templated;GO:0007275//biological_process multicellular organism development	AP2	AP2
	ces-miRn108	Cyp0074620.1	regulation of actin nucleation	-	-	GO:0005856//cellular_component cytoskeleton;GO:0030036//biological_process actin cytoskeleton organization;GO:0003779//molecular_function actin binding	-	-
	ces-miRn45	Cyp0073600.1	Belongs to the pyruvate kinase family	-	K00873//pyruvate kinase [EC:2.7.1.40]	GO:0000287//molecular_function magnesium ion binding;GO:0004743//molecular_function pyruvate kinase activity;GO:0006096//biological_process glycolytic process;GO:0030955//molecular_function potassium ion binding	PK,PK_C	-
	ces-miRn151	Cyp0073440.1	Belongs to the protein kinase superfamily. Ser Thr protein kinase family	-	-	GO:0005515//molecular_function protein binding;GO:0004672//molecular_function protein kinase activity;GO:0005524//molecular_function ATP binding;GO:0006468//biological_process protein phosphorylation	LRRNT_2,LRR_1,LRR_6,LRR_8,Pkinase,Pkinase_Tyr	-
	ces-miRn33	Cyp0072720.1	cytochrome p450	-	-	GO:0005506//molecular_function iron ion binding;GO:0016705//molecular_function oxidoreductase activity, acting on paired donors, with incorporation or reduction of molecular oxygen;GO:0020037//molecular_function heme binding;GO:0055114//biological_process oxidation-reduction process	p450	-
	ces-miR166e-5p	Cyp0069580.1	Protein of unknown function (DUF2985)	-	-	-	DUF2985,PLAC8	-
	ces-miRn57	Cyp0068870.1	-	-	-	-	-	-
	ces-miRn32	Cyp0068630.1	plant mutator transposase zinc finger	-	-	GO:0008270//molecular_function zinc ion binding;GO:0006355//biological_process regulation of transcription, DNA-templated	-	FAR1
	ces-miRn42	Cyp0068410.1	Transcriptional activator that binds specific DNA sequence	-	K14491//two-component response regulator ARR-B family	GO:0000160//biological_process phosphorelay signal transduction system	Myb_DNA-binding,Response_reg	ARR-B
	ces-miRn20	Cyp0068300.1	Belongs to the PI3 PI4-kinase family	-	K00888//phosphatidylinositol 4-kinase A [EC:2.7.1.67]	GO:0046854//biological_process phosphatidylinositol phosphorylation;GO:0048015//biological_process phosphatidylinositol-mediated signaling;GO:0016301//molecular_function kinase activity	PI3Ka,PI3_PI4_kinase	-
	ces-miRn56	Cyp0067410.1	Plays an important role in the de novo pathway and in the salvage pathway of purine nucleotide biosynthesis. Catalyzes the first commited step in the biosynthesis of AMP from IMP	PURA	K01939//adenylosuccinate synthase [EC:6.3.4.4]	GO:0004019//molecular_function adenylosuccinate synthase activity;GO:0005525//molecular_function GTP binding;GO:0006164//biological_process purine nucleotide biosynthetic process	Adenylsucc_synt	-
	ces-miRn76	Cyp0067210.1	Formin Homology 2 Domain	-	-	-	FH2,PTEN_C2	-
	ces-miRn83	Cyp0066710.1	-	-	K07198//5'-AMP-activated protein kinase, catalytic alpha subunit [EC:2.7.11.11]	-	-	-
	ces-miRn16	Cyp0065490.1	Major Facilitator Superfamily	-	-	GO:0016021//cellular_component integral component of membrane;GO:0055085//biological_process transmembrane transport;GO:0005215//molecular_function transporter activity	MFS_1	-
	ces-miRn46	Cyp0063100.1	PRONE (Plant-specific Rop nucleotide exchanger)	-	-	GO:0005089//molecular_function Rho guanyl-nucleotide exchange factor activity	PRONE	-
	ces-miRn22	Cyp0062740.1	UDP-N-acetylmuramoyl-L-alanyl-D-glutamate--2,6-diaminopimelate ligase	MURE	-	GO:0005524//molecular_function ATP binding;GO:0009058//biological_process biosynthetic process;GO:0016874//molecular_function ligase activity	Mur_ligase,Mur_ligase_C,Mur_ligase_M	-
	ces-miRn46	Cyp0062690.1	PRONE (Plant-specific Rop nucleotide exchanger)	-	-	GO:0005089//molecular_function Rho guanyl-nucleotide exchange factor activity	PRONE	-
	ces-miRn39	Cyp0062600.1	Belongs to the GRAS family	-	-	-	GRAS	GRAS
	ces-miRn35	Cyp0062600.1	Belongs to the GRAS family	-	-	-	GRAS	GRAS
	ces-miRn128	Cyp0061180.1	Pentacotripeptide-repeat region of PRORP	-	-	-	PPR,PPR_1,PPR_2,PPR_3	-
	ces-miRn30	Cyp0059520.1	NLI interacting factor-like phosphatase	-	K15731//carboxy-terminal domain RNA polymerase II polypeptide A small phosphatase [EC:3.1.3.16]	-	NIF	-
	ces-miRn5	Cyp0058910.1	Exo70 exocyst complex subunit	-	K07195//exocyst complex component 7	GO:0000145//cellular_component exocyst;GO:0006887//biological_process exocytosis	Exo70	-
	ces-miRn14	Cyp0057960.1	Belongs to the histidine acid phosphatase family	-	K13024//inositol-hexakisphosphate/diphosphoinositol-pentakisphosphate 1-kinase [EC:2.7.4.24]	GO:0000829//molecular_function inositol heptakisphosphate kinase activity	His_Phos_2	-
	ces-miR396b-5p_1	Cyp0057900.1	NUC173 domain	-	K14794//ribosomal RNA-processing protein 12	-	NUC173	-
	ces-miRn23	Cyp0057470.1	glutathione transferase activity	-	-	-	GST_N	-
	ces-miR396f-3p	Cyp0057470.1	glutathione transferase activity	-	-	-	GST_N	-
	ces-miRn120	Cyp0055210.1	Transcriptional regulator	-	-	-	Transcrip_reg	-
	ces-miR157d-3p	Cyp0055210.1	Transcriptional regulator	-	-	-	Transcrip_reg	-
	ces-miRn33	Cyp0055070.1	E2 binding domain	-	K10686//ubiquitin-activating enzyme E1 C [EC:6.2.1.45]	GO:0019781//molecular_function NEDD8 activating enzyme activity;GO:0045116//biological_process protein neddylation;GO:0005524//molecular_function ATP binding;GO:0016881//molecular_function acid-amino acid ligase activity;GO:0008641//molecular_function ubiquitin-like modifier activating enzyme activity	E2_bind,ThiF	-
	ces-miRn58	Cyp0055030.1	-	-	-	GO:0005515//molecular_function protein binding	-	-
	ces-miRn103	Cyp0053380.1	Aldehyde dehydrogenase family	-	K00294//1-pyrroline-5-carboxylate dehydrogenase [EC:1.2.1.88]	GO:0008152//biological_process metabolic process;GO:0016491//molecular_function oxidoreductase activity;GO:0055114//biological_process oxidation-reduction process	Aldedh	-
	ces-miRn119	Cyp0052230.1	Phosphoadenosine phosphosulfate reductase family	APR1	K05907//adenylyl-sulfate reductase (glutathione) [EC:1.8.4.9]	GO:0045454//biological_process cell redox homeostasis;GO:0003824//molecular_function catalytic activity;GO:0008152//biological_process metabolic process	PAPS_reduct,Thioredoxin	-
	ces-miRn88	Cyp0051390.1	ribose-phosphate pyrophosphokinase	-	K00948//ribose-phosphate pyrophosphokinase [EC:2.7.6.1]	GO:0000287//molecular_function magnesium ion binding;GO:0004749//molecular_function ribose phosphate diphosphokinase activity;GO:0009165//biological_process nucleotide biosynthetic process	Pribosyl_synth,Pribosyltran_N	-
	ces-miRn55	Cyp0050750.1	Wall-associated receptor kinase	-	-	GO:0004672//molecular_function protein kinase activity;GO:0005524//molecular_function ATP binding;GO:0006468//biological_process protein phosphorylation;GO:0005509//molecular_function calcium ion binding;GO:0030247//molecular_function polysaccharide binding	EGF_CA,GUB_WAK_bind,Pkinase,Pkinase_Tyr	-
	ces-miRn68	Cyp0050260.1	Belongs to the multi antimicrobial extrusion (MATE) (TC 2.A.66.1) family	-	K03327//multidrug resistance protein, MATE family	GO:0006855//biological_process drug transmembrane transport;GO:0015238//molecular_function drug transmembrane transporter activity;GO:0015297//molecular_function antiporter activity;GO:0016020//cellular_component membrane;GO:0055085//biological_process transmembrane transport	MatE	-
	ces-miRn92	Cyp0049440.1	Protein kinase domain	-	-	GO:0004672//molecular_function protein kinase activity;GO:0005524//molecular_function ATP binding;GO:0006468//biological_process protein phosphorylation	Pkinase	-
	ces-miR159f-5p_1	Cyp0047810.1	Protein tyrosine kinase	-	-	GO:0004672//molecular_function protein kinase activity;GO:0005524//molecular_function ATP binding;GO:0006468//biological_process protein phosphorylation	Pkinase_Tyr	-
	ces-miRn67	Cyp0047350.1	Serine threonine-protein phosphatase	-	-	GO:0016787//molecular_function hydrolase activity;GO:0005515//molecular_function protein binding	Kelch_2,Kelch_3,Kelch_4,Metallophos	-
	ces-miRn99	Cyp0046090.1	D-arabinono-1,4-lactone oxidase	-	-	GO:0016491//molecular_function oxidoreductase activity;GO:0050660//molecular_function flavin adenine dinucleotide binding;GO:0055114//biological_process oxidation-reduction process;GO:0003885//molecular_function D-arabinono-1,4-lactone oxidase activity;GO:0016020//cellular_component membrane;GO:0016614//molecular_function oxidoreductase activity, acting on CH-OH group of donors	ALO,FAD_binding_4	-
	ces-miRn99	Cyp0045680.1	Transporter	-	-	GO:0016020//cellular_component membrane;GO:0030001//biological_process metal ion transport;GO:0046873//molecular_function metal ion transmembrane transporter activity;GO:0055085//biological_process transmembrane transport	Zip	-
	ces-miRn33	Cyp0041340.1	E2 binding domain	-	K10686//ubiquitin-activating enzyme E1 C [EC:6.2.1.45]	GO:0019781//molecular_function NEDD8 activating enzyme activity;GO:0045116//biological_process protein neddylation;GO:0005524//molecular_function ATP binding;GO:0016881//molecular_function acid-amino acid ligase activity;GO:0008641//molecular_function ubiquitin-like modifier activating enzyme activity	E2_bind,ThiF	-
	ces-miRn120	Cyp0041200.1	Transcriptional regulator	-	-	-	Transcrip_reg	-
	ces-miR157d-3p	Cyp0041200.1	Transcriptional regulator	-	-	-	Transcrip_reg	-
	ces-miR396b-5p_2	Cyp0040570.1	Neutral/alkaline non-lysosomal ceramidase, C-terminal	-	K12349//neutral ceramidase [EC:3.5.1.23]	-	Ceramidase_alk,Ceramidse_alk_C	-
	ces-miRn74	Cyp0040080.1	Belongs to the TRAFAC class myosin-kinesin ATPase superfamily. Myosin family	-	K10357//myosin V	GO:0003774//molecular_function motor activity;GO:0005524//molecular_function ATP binding;GO:0016459//cellular_component myosin complex;GO:0005515//molecular_function protein binding;GO:0015031//biological_process protein transport	DIL,IQ,Myosin_N,Myosin_head	-
	ces-miRn138	Cyp0039110.1	Serine threonine-protein kinase	-	-	GO:0004672//molecular_function protein kinase activity;GO:0005524//molecular_function ATP binding;GO:0006468//biological_process protein phosphorylation;GO:0048544//biological_process recognition of pollen	B_lectin,PAN_2,Pkinase,S_locus_glycop	-
	ces-miR396b-5p_1	Cyp0038810.1	NUC173 domain	-	K14794//ribosomal RNA-processing protein 12	-	NUC173	-
	ces-miRn14	Cyp0038750.1	Belongs to the histidine acid phosphatase family	-	K13024//inositol-hexakisphosphate/diphosphoinositol-pentakisphosphate 1-kinase [EC:2.7.4.24]	GO:0000829//molecular_function inositol heptakisphosphate kinase activity	His_Phos_2	-
	ces-miRn109	Cyp0038420.1	Single-strand binding protein family	MTSSB	-	GO:0003697//molecular_function single-stranded DNA binding	SSB	-
	ces-miRn5	Cyp0037830.1	Exo70 exocyst complex subunit	-	K07195//exocyst complex component 7	GO:0000145//cellular_component exocyst;GO:0006887//biological_process exocytosis	Exo70	-
	ces-miRn5	Cyp0037750.1	Exo70 exocyst complex subunit	-	K07195//exocyst complex component 7	GO:0000145//cellular_component exocyst;GO:0006887//biological_process exocytosis	Exo70	-
	ces-miRn109	Cyp0037140.1	Single-strand binding protein family	MTSSB	-	GO:0003697//molecular_function single-stranded DNA binding	SSB	-
	ces-miRn14	Cyp0036830.1	Belongs to the histidine acid phosphatase family	-	K13024//inositol-hexakisphosphate/diphosphoinositol-pentakisphosphate 1-kinase [EC:2.7.4.24]	GO:0000829//molecular_function inositol heptakisphosphate kinase activity	His_Phos_2	-
	ces-miR396b-5p_1	Cyp0036770.1	NUC173 domain	-	K14794//ribosomal RNA-processing protein 12	-	NUC173	-
	ces-miRn138	Cyp0036480.1	Serine threonine-protein kinase	-	-	GO:0004672//molecular_function protein kinase activity;GO:0005524//molecular_function ATP binding;GO:0006468//biological_process protein phosphorylation;GO:0048544//biological_process recognition of pollen	B_lectin,PAN_2,Pkinase,S_locus_glycop	-
	ces-miRn23	Cyp0036200.1	glutathione transferase activity	-	-	-	GST_N	-
	ces-miR396f-3p	Cyp0036200.1	glutathione transferase activity	-	-	-	GST_N	-
	ces-miRn74	Cyp0035120.1	Regulator of Vps4 activity in the MVB pathway	-	-	GO:0015031//biological_process protein transport	Ist1	-
	ces-miR396b-5p_2	Cyp0034600.1	Neutral/alkaline non-lysosomal ceramidase, C-terminal	-	K12349//neutral ceramidase [EC:3.5.1.23]	-	Ceramidase_alk,Ceramidse_alk_C	-
	ces-miRn120	Cyp0033890.1	Transcriptional regulator	-	-	-	Transcrip_reg	-
	ces-miR157d-3p	Cyp0033890.1	Transcriptional regulator	-	-	-	Transcrip_reg	-
	ces-miRn33	Cyp0033760.1	E2 binding domain	-	K10686//ubiquitin-activating enzyme E1 C [EC:6.2.1.45]	GO:0019781//molecular_function NEDD8 activating enzyme activity;GO:0045116//biological_process protein neddylation;GO:0005524//molecular_function ATP binding;GO:0016881//molecular_function acid-amino acid ligase activity;GO:0008641//molecular_function ubiquitin-like modifier activating enzyme activity	E2_bind,ThiF	-
	ces-miRn103	Cyp0031710.1	Aldehyde dehydrogenase family	-	K00294//1-pyrroline-5-carboxylate dehydrogenase [EC:1.2.1.88]	GO:0008152//biological_process metabolic process;GO:0016491//molecular_function oxidoreductase activity;GO:0055114//biological_process oxidation-reduction process	Aldedh	-
	ces-miRn122	Cyp0030850.1	NMDA receptor-regulated protein 1	NAA16	K00670//N-alpha-acetyltransferase 30 [EC:2.3.1.256]	GO:0005515//molecular_function protein binding	NARP1,TPR_2	-
	ces-miRn11	Cyp0030530.1	Protein kinase domain	-	K08853//AP2-associated kinase [EC:2.7.11.1]	GO:0004672//molecular_function protein kinase activity;GO:0005524//molecular_function ATP binding;GO:0006468//biological_process protein phosphorylation	Pkinase	-
	ces-miR172a-5p	Cyp0030160.1	Converts the prephenate produced from the shikimate- chorismate pathway into phenylalanine	-	K05359//arogenate/prephenate dehydratase [EC:4.2.1.91 4.2.1.51]	GO:0004664//molecular_function prephenate dehydratase activity;GO:0009094//biological_process L-phenylalanine biosynthetic process	PDT	-
	ces-miRn72	Cyp0030100.1	transcription factor	-	-	-	-	VOZ
	ces-miRn121	Cyp0028640.1	GDSL esterase lipase	-	-	GO:0016788//molecular_function hydrolase activity, acting on ester bonds	Lipase_GDSL	-
	ces-miRn111	Cyp0028450.1	plastid-lipid-associated protein 14, chloroplastic	ORG1	-	GO:0004190//molecular_function aspartic-type endopeptidase activity;GO:0006508//biological_process proteolysis;GO:0004672//molecular_function protein kinase activity;GO:0005524//molecular_function ATP binding;GO:0006468//biological_process protein phosphorylation	PAP_fibrillin,Pkinase	-
	ces-miR166e-5p	Cyp0028330.1	Essential protein Yae1, N terminal	-	-	-	Yae1_N	-
	ces-miRn66	Cyp0027150.1	U3 small nucleolar RNA-associated protein	-	K14557//U3 small nucleolar RNA-associated protein 6	GO:0000462//biological_process maturation of SSU-rRNA from tricistronic rRNA transcript (SSU-rRNA, 5.8S rRNA, LSU-rRNA);GO:0030515//molecular_function snoRNA binding;GO:0006396//biological_process RNA processing	U3_assoc_6	-
	ces-miRn9	Cyp0026680.1	Legume lectin domain	-	-	GO:0004672//molecular_function protein kinase activity;GO:0005524//molecular_function ATP binding;GO:0006468//biological_process protein phosphorylation;GO:0030246//molecular_function carbohydrate binding	Lectin_legB,Pkinase,Pkinase_Tyr	-
	ces-miR171i-5p	Cyp0025060.1	Plant organelle RNA recognition domain	-	-	-	PORR	-
	ces-miRn68	Cyp0024400.1	Belongs to the multi antimicrobial extrusion (MATE) (TC 2.A.66.1) family	-	K03327//multidrug resistance protein, MATE family	GO:0006855//biological_process drug transmembrane transport;GO:0015238//molecular_function drug transmembrane transporter activity;GO:0015297//molecular_function antiporter activity;GO:0016020//cellular_component membrane;GO:0055085//biological_process transmembrane transport	MatE	-
	ces-miRn55	Cyp0023900.1	Belongs to the protein kinase superfamily	-	-	GO:0004672//molecular_function protein kinase activity;GO:0005524//molecular_function ATP binding;GO:0006468//biological_process protein phosphorylation	EGF_CA,GUB_WAK_bind,Pkinase,Pkinase_Tyr	-
	ces-miRn88	Cyp0023240.1	ribose-phosphate pyrophosphokinase	-	K00948//ribose-phosphate pyrophosphokinase [EC:2.7.6.1]	GO:0000287//molecular_function magnesium ion binding;GO:0004749//molecular_function ribose phosphate diphosphokinase activity;GO:0009165//biological_process nucleotide biosynthetic process	Pribosyl_synth,Pribosyltran_N	-
	ces-miRn82	Cyp0023170.1	Belongs to the UDP-glycosyltransferase family	-	-	GO:0008152//biological_process metabolic process;GO:0016758//molecular_function transferase activity, transferring hexosyl groups	UDPGT	-
	ces-miRn7	Cyp0023120.1	Domain of unknown function (DUF1981)	-	K18442//brefeldin A-inhibited guanine nucleotide-exchange protein	GO:0005086//molecular_function ARF guanyl-nucleotide exchange factor activity;GO:0032012//biological_process regulation of ARF protein signal transduction	DCB,DUF1981,Mon2_C,Sec7,Sec7_N	-
	ces-miRn5	Cyp0023120.1	Domain of unknown function (DUF1981)	-	K18442//brefeldin A-inhibited guanine nucleotide-exchange protein	GO:0005086//molecular_function ARF guanyl-nucleotide exchange factor activity;GO:0032012//biological_process regulation of ARF protein signal transduction	DCB,DUF1981,Mon2_C,Sec7,Sec7_N	-
	ces-miR171c-5p	Cyp0023090.1	Leucine rich repeat N-terminal domain	-	-	GO:0005515//molecular_function protein binding	LRRNT_2,LRR_1,LRR_6,LRR_8	-
	ces-miRn102	Cyp0022000.1	belongs to the protein kinase superfamily	-	-	GO:0004672//molecular_function protein kinase activity;GO:0005524//molecular_function ATP binding;GO:0006468//biological_process protein phosphorylation	Pkinase	-
	ces-miRn102	Cyp0021980.1	belongs to the protein kinase superfamily	-	-	GO:0004672//molecular_function protein kinase activity;GO:0005524//molecular_function ATP binding;GO:0006468//biological_process protein phosphorylation	Pkinase	-
	ces-miRn79	Cyp0021180.1	Belongs to the AAA ATPase family	-	K08900//mitochondrial chaperone BCS1	GO:0005524//molecular_function ATP binding	AAA,AAA_assoc	-
	ces-miRn66	Cyp0020570.1	U3 small nucleolar RNA-associated protein	-	K14557//U3 small nucleolar RNA-associated protein 6	GO:0000462//biological_process maturation of SSU-rRNA from tricistronic rRNA transcript (SSU-rRNA, 5.8S rRNA, LSU-rRNA);GO:0030515//molecular_function snoRNA binding;GO:0006396//biological_process RNA processing	U3_assoc_6	-
	ces-miRn119	Cyp0020210.1	F-Box protein	-	-	-	F-box	-
	ces-miRn111	Cyp0019100.1	-	-	-	-	-	-
	ces-miRn104	Cyp0018260.1	Proteasome non-ATPase 26S subunit	-	K06692//26S proteasome non-ATPase regulatory subunit 5	GO:0043248//biological_process proteasome assembly	Proteasom_PSMB	-
	ces-miRn72	Cyp0017260.1	transcription factor	-	-	-	-	VOZ
	ces-miR172a-5p	Cyp0017210.1	Converts the prephenate produced from the shikimate- chorismate pathway into phenylalanine	-	K05359//arogenate/prephenate dehydratase [EC:4.2.1.91 4.2.1.51]	GO:0004664//molecular_function prephenate dehydratase activity;GO:0009094//biological_process L-phenylalanine biosynthetic process	PDT	-
	ces-miRn11	Cyp0016890.1	Protein kinase domain	-	K08853//AP2-associated kinase [EC:2.7.11.1]	GO:0004672//molecular_function protein kinase activity;GO:0005524//molecular_function ATP binding;GO:0006468//biological_process protein phosphorylation	Pkinase	-
	ces-miRn122	Cyp0016540.1	NMDA receptor-regulated protein 1	NAA16	K00670//N-alpha-acetyltransferase 30 [EC:2.3.1.256]	GO:0005515//molecular_function protein binding	NARP1,TPR_2	-
	ces-miRn103	Cyp0015840.1	X8 domain	-	-	-	X8	-
	ces-miRn122	Cyp0015580.1	NMDA receptor-regulated protein 1	NAA16	K00670//N-alpha-acetyltransferase 30 [EC:2.3.1.256]	GO:0005515//molecular_function protein binding	NARP1,TPR_2	-
	ces-miRn92	Cyp0015510.1	-	-	-	-	-	-
	ces-miRn11	Cyp0015250.1	Protein kinase domain	-	K08853//AP2-associated kinase [EC:2.7.11.1]	GO:0004672//molecular_function protein kinase activity;GO:0005524//molecular_function ATP binding;GO:0006468//biological_process protein phosphorylation	Pkinase	-
	ces-miRn72	Cyp0014890.1	transcription factor	-	-	-	-	VOZ
	ces-miRn111	Cyp0012940.1	plastid-lipid-associated protein 14, chloroplastic	ORG1	-	GO:0004672//molecular_function protein kinase activity;GO:0005524//molecular_function ATP binding;GO:0006468//biological_process protein phosphorylation;GO:0004190//molecular_function aspartic-type endopeptidase activity;GO:0006508//biological_process proteolysis	PAP_fibrillin,Pkinase	-
	ces-miR166e-5p	Cyp0012850.1	Essential protein Yae1, N terminal	-	-	-	Yae1_N	-
	ces-miRn66	Cyp0011410.1	U3 small nucleolar RNA-associated protein	-	K14557//U3 small nucleolar RNA-associated protein 6	GO:0000462//biological_process maturation of SSU-rRNA from tricistronic rRNA transcript (SSU-rRNA, 5.8S rRNA, LSU-rRNA);GO:0030515//molecular_function snoRNA binding;GO:0006396//biological_process RNA processing	U3_assoc_6	-
	ces-miRn100	Cyp0010060.1	DEAD-box ATP-dependent RNA helicase 38	LOS4	K18655//ATP-dependent RNA helicase DDX19/DBP5 [EC:3.6.4.13]	GO:0003676//molecular_function nucleic acid binding;GO:0005524//molecular_function ATP binding	DEAD,Helicase_C	-
	ces-miR171i-5p	Cyp0009370.1	Plant organelle RNA recognition domain	-	-	-	PORR	-
	ces-miRn37	Cyp0009270.1	thioredoxin-disulfide reductase activity	-	K17609//nucleoredoxin [EC:1.8.1.8]	-	C1_2,Thioredoxin_8	-
	ces-miRn88	Cyp0007620.1	ribose-phosphate pyrophosphokinase	-	K00948//ribose-phosphate pyrophosphokinase [EC:2.7.6.1]	GO:0000287//molecular_function magnesium ion binding;GO:0004749//molecular_function ribose phosphate diphosphokinase activity;GO:0009165//biological_process nucleotide biosynthetic process	Pribosyl_synth,Pribosyltran_N	-
	ces-miRn82	Cyp0007530.1	Belongs to the UDP-glycosyltransferase family	-	-	-	UDPGT	-
	ces-miRn91	Cyp0007070.1	Belongs to the disease resistance NB-LRR family	-	-	GO:0043531//molecular_function ADP binding	LRR_8,NB-ARC	-
	ces-miRn119	Cyp0006580.1	Phosphoadenosine phosphosulfate reductase family	APR1	K05907//adenylyl-sulfate reductase (glutathione) [EC:1.8.4.9]	GO:0045454//biological_process cell redox homeostasis;GO:0003824//molecular_function catalytic activity;GO:0008152//biological_process metabolic process	PAPS_reduct,Thioredoxin	-
	ces-miRn102	Cyp0005740.1	belongs to the protein kinase superfamily	-	-	GO:0004672//molecular_function protein kinase activity;GO:0005524//molecular_function ATP binding;GO:0006468//biological_process protein phosphorylation	Pkinase	-
	ces-miRn126	Cyp0004590.1	-	-	-	-	-	-
	ces-miRn99	Cyp0003900.1	Transporter	-	-	GO:0016020//cellular_component membrane;GO:0030001//biological_process metal ion transport;GO:0046873//molecular_function metal ion transmembrane transporter activity;GO:0055085//biological_process transmembrane transport	Zip	-
	ces-miRn56	Cyp0003060.1	PPR repeat	-	-	-	PPR,PPR_3	-
	ces-miRn115	Cyp0002470.1	Leucine rich repeat	-	-	GO:0005515//molecular_function protein binding	LRR_1,LRR_8	-
	ces-miRn67	Cyp0001940.1	Serine threonine-protein phosphatase	-	-	GO:0016787//molecular_function hydrolase activity;GO:0005515//molecular_function protein binding	Kelch_2,Kelch_3,Kelch_4,Metallophos	-
	ces-miRn18	Cyp0000680.1	disease resistance	-	-	GO:0043531//molecular_function ADP binding	NB-ARC	-
	ces-miRn18	Cyp0000640.1	disease resistance	-	-	GO:0043531//molecular_function ADP binding	NB-ARC	-

## Sheet: Table S6
	Table S6: Primers for qRT-PCR analysis of differentially expressed miRNAs
	Gene name	Forward primer	Reverse primer
	CeU6	TTGGAACGATACAGAGAAGATTAGC	AATTTGGACCATTTCTCGATTTGTG
	ces-miR166c-3p	CGGACCAGGCTTCATTCCCC
	ces-miR172b-3p	GAATCTTGATGATGCTGCATC
	ces-miR156b-3p	CTCACCCTCTATCTGTCAGTC
	ces-miRn92	TATAGTCACGGTGCTCGATAA
	ces-miRn117	GTTGACAGAAGATAGAGAGCA
	ces-miRn15	CTTATCGGATCGAGGTGGATC
	miRNA common primer		GATCGCCCTTCTACGTCGTAT
	CeUCE2	ATCATCAAGGAGACCCAGCG	CTTAGGGGCAGCCATAGGA
	Cyp0115470.1	AACTACAGGGTGTGTTGACTG	CACCTCCATCGTGCATATCTT
	Cyp0347520.1	CACATGCCACTACAGTTTATGC	GCTGAGTTGACAGAAGAGAGAG
	Cyp0186910.1	CTCAAGTCGAGGGAGAAGATTG	TCCGCATCACGAAGAAAGAA
	Cyp0074770.1	AGGAACAGAGAAGAGAGGAGAG	GATGCTGCAGAAGAGGGAAA
	Cyp0251950.1	CGAACTTCGAACCTAGCACTTA	TCCGGTATTCGGTTGTGATATG
	Cyp0469270.1	GCTGCCTAGTGGATACCTTATT	CGGATAACCTCTGGTACATTCC
	Cyp0091390.1	CAGTGGTGGAATGGTGGATAAG	TTAGGGCACTCGGCATAGA
	Cyp0263450.1	GCTCTCCGTGAGACTGTTATTG	TGGGTGCTCAACTGGATATTG
	Cyp0381820.1	CAGTGAGCCTGTTTGTGAATG	TTCCTCTCCCACCCAATTTC
	Cyp0506070.1	CGCTCCCTGTGATCGAATTT	CACCTCTCAGTGCCTTCTTTATC

## Sheet: Table S7
		Table S7: Correlation between miRNAs and their target genes
		Note:The correlation between miRNA expression (TPM) and mRNA expression (2−ΔΔCt) was assessed using Pearson correlation analysis
		miRNA	GeneID	correlation	p_value
		ces-miRn17	Cyp0506070.1	-0.559212	0.030212
		ces-miR166a-3p	Cyp0469270.1	-0.656262	0.00788175
		ces-miR166c-3p	Cyp0469270.1	-0.659699	0.00745347
		ces-miR166l-3p_1	Cyp0469270.1	-0.903935	3.78979e-06
		ces-miRn27	Cyp0469270.1	-0.904002	3.77339e-06
		ces-miRn31	Cyp0469270.1	-0.903808	3.82139e-06
		ces-miRn69	Cyp0469270.1	0.21528	0.440977
		ces-miRn70	Cyp0469270.1	-0.655979	0.00791796
		ces-miRn71	Cyp0469270.1	0.214012	0.443737
		ces-miRn94	Cyp0469270.1	-0.659663	0.00745794
		ces-miRn98	Cyp0469270.1	-0.659401	0.00748989
		ces-miR166k-3p	Cyp0381820.1	-0.882973	1.29766e-05
		ces-miR166l-3p_2	Cyp0381820.1	-0.942028	1.56142e-07
		ces-miRn117	Cyp0347520.1	-0.605033	0.0168613
		ces-miRn15	Cyp0263450.1	-0.663022	0.00705701
		ces-miRn2	Cyp0251950.1	-0.880996	1.43977e-05
		ces-miRn92	Cyp0186910.1	-0.598518	0.0184122
		ces-miR156b-3p	Cyp0115470.1	0.115451	0.682008
		ces-miR166a-3p	Cyp0091390.1	-0.66418	0.00692284
		ces-miR166c-3p	Cyp0091390.1	-0.661848	0.00719516
		ces-miRn69	Cyp0091390.1	-0.0271187	0.923572
		ces-miRn70	Cyp0091390.1	-0.664039	0.00693903
		ces-miRn71	Cyp0091390.1	-0.028337	0.920148
		ces-miRn94	Cyp0091390.1	-0.664303	0.00690873
		ces-miRn98	Cyp0091390.1	-0.664306	0.00690838
		ces-miR172b-3p	Cyp0074770.1	-0.689867	0.00442656
		ces-miR172d-3p	Cyp0074770.1	-0.689762	0.00443511
